# Supplementary material for: Mutation of OsSAC3, Encoding the Xanthine Dehydrogenase, Caused Early Senescence in Rice
Source: Int J Mol Sci. 2022 Sep 21;23(19):11053. doi: 10.3390/ijms231911053 (PMC9569572; doi:10.3390/ijms231911053)
Supplement: Supplementary file 1 [file ijms-23-11053-s001.zip]

Archive with 2 entries (2 files):
- Supplementary Figure S1 Expression pattern of photosynthesis and  photosynthetic pigment metabolism related genes between the wild type (WT) and the ossac3 mutant..pptx
- Supplementary Table S1-S2.xlsx
