# Supplementary material for: Mutation of OsSAC3, Encoding the Xanthine Dehydrogenase, Caused Early Senescence in Rice
Source: Int J Mol Sci. 2022 Sep 21;23(19):11053. doi: 10.3390/ijms231911053 (PMC9569572; doi:10.3390/ijms231911053)
Supplement: Supplementary file 1 [file ijms-23-11053-s001.zip › Supplementary Table S1-S2.xlsx]

## Sheet: Table S1
Table S1 Differentially expressed genes between the wild type (WT) and the ossac3 mutant.
gene_id	WT_1	WT_2	WT_3	ossac3_1	ossac3_2	ossac3_3	WT	ossac3	log2FoldChange	pvalue	padj	gene_name	gene_chr	gene_start	gene_end	gene_strand	gene_length	gene_biotype	gene_description	tf_family
novel.1000	34.8191	31.0497	17.3885	1.92319	13.4428	5.45842	27.7524	6.94147	-1.99865	0.00770529	0.0182454	-	Chr8	8502933	8503708	-	776	-	-	-
novel.1002	893.691	1067.47	1081.56	2257.82	1575.5	1492.2	1014.24	1775.17	0.806875	0.000231415	0.000776993	-	Chr8	9247849	9251319	-	590	-	PF04627:Mitochondrial ATP synthase epsilon chain	-
novel.1004	224.39	245.186	312.993	138.469	75.2798	148.742	260.856	120.83	-1.10842	0.000481764	0.00151615	-	Chr8	10169337	10170090	-	754	-	-	-
novel.1005	59.3215	81.3717	23.1847	83.6586	123.674	152.836	54.6259	120.056	1.13638	0.0160144	0.0346865	-	Chr8	10493410	10499561	-	1855	-	PF05754:Domain of unknown function (DUF834)	DUF834
novel.1008	379.142	412.212	332.7	239.437	307.392	221.066	374.684	255.965	-0.551383	0.0118362	0.0265619	-	Chr8	12430909	12433672	-	1667	-	-	-
novel.1009	1075.52	1009.65	989.985	444.256	428.378	463.966	1025.05	445.533	-1.20122	1.41815e-16	2.82786e-15	-	Chr8	12927224	12930530	-	2945	-	-	-
novel.101	0	0	0	20.1934	10.7543	10.9168	0	13.9548	6.01505	5.63745e-05	0.000214801	-	Chr1	23845858	23846165	-	308	-	-	-
novel.1011	1.2896	6.42408	15.07	894.281	419.416	366.396	7.59457	560.031	6.18542	2.69799e-28	1.61523e-26	-	Chr8	15361937	15362636	-	584	-	-	-
novel.1012	0	0	8.11463	1314.5	733.978	642.729	2.70488	897.068	8.36996	3.63639e-08	2.40343e-07	-	Chr8	15376640	15377381	-	612	-	-	-
novel.1014	107.037	85.6544	93.8979	57.6956	49.2903	33.4328	95.5296	46.8062	-1.03721	0.00199766	0.00548007	-	Chr8	16426794	16429148	-	1040	-	-	-
novel.1015	1.2896	3.21204	1.15923	61.5419	104.854	209.467	1.88696	125.288	6.02398	4.84512e-13	6.25093e-12	-	Chr8	16433699	16437512	-	1875	-	-	-
novel.1016	0	0	1.15923	153.855	55.5636	81.194	0.386411	96.8708	7.85083	1.05259e-09	8.77258e-09	-	Chr8	16446730	16447911	-	663	-	-	-
novel.1017	2.57919	0	0	47.118	77.0722	195.138	0.859731	106.443	7.07748	2.5343e-09	1.99672e-08	-	Chr8	16450307	16451549	-	689	-	-	-
novel.1018	314.662	331.911	328.063	360.597	557.429	510.362	324.878	476.129	0.552103	0.014018	0.0308256	-	Chr8	16452796	16456121	-	2038	-	-	-
novel.1019	0	0	0	1.92319	21.5085	83.9232	0	35.785	7.38227	1.05842e-05	4.61246e-05	-	Chr8	16520666	16746446	-	1119	-	-	-
novel.1020	0	0	0	2.88478	4.48094	8.86993	0	5.41188	4.6616	0.0135406	0.0298775	-	Chr8	16552569	16552907	-	207	-	-	-
novel.1021	0	0	0	4.80796	31.3666	68.9125	0	35.029	7.35184	2.01527e-06	1.00464e-05	-	Chr8	16725761	16726960	-	550	-	-	-
novel.1023	7.73758	6.42408	10.4331	2443.41	1469.75	1521.53	8.19825	1811.56	7.79154	1.03792e-78	8.92716e-76	-	Chr8	20125150	20126370	-	657	-	-	-
novel.1036	23.2127	16.0602	20.8662	8.65433	4.48094	6.14072	20.0464	6.42533	-1.64492	0.0110689	0.0250931	-	Chr8	29065107	29065363	-	257	-	-	-
novel.1037	46.4255	43.8979	40.5732	17.3087	14.339	12.2814	43.6322	14.643	-1.58474	0.000283859	0.000936023	-	Chr8	29065547	29066912	-	705	-	PF03087:Arabidopsis protein of unknown function	-
novel.1038	3737.25	3881.21	3376.85	1551.05	2215.38	1359.83	3665.1	1708.75	-1.10122	6.69873e-07	3.64119e-06	-	Chr8	29141972	29148413	-	3306	-	-	-
novel.104	1268.96	1190.6	1216.04	449.064	602.238	538.337	1225.2	529.88	-1.20861	4.26987e-12	4.94503e-11	-	Chr1	27388146	27395175	-	5300	-	PF13963:Transposase-associated domain|PF02992:Transposase family tnp2|PF13952:Domain of unknown function (DUF4216)|PF13960:Domain of unknown function (DUF4218)|PF03004:Plant transposase (Ptta/En/Spm family)	Transposase_21
novel.1040	42.5567	59.9581	42.8916	14.4239	25.9894	21.1514	48.4688	20.5216	-1.23873	0.00472009	0.0117879	-	Chr9	683748	685693	+	822	-	-	-
novel.1041	591.925	629.56	566.865	153.855	172.964	115.309	596.117	147.376	-2.02083	1.51563e-20	4.50032e-19	-	Chr9	1724399	1743615	+	2621	-	-	-
novel.1045	1597.81	1536.43	1508.16	966.401	938.309	643.411	1547.47	849.373	-0.866518	2.51109e-05	0.000101829	-	Chr9	5568541	5571309	+	1458	-	PF12680:SnoaL-like domain|PF13966:zinc-binding in reverse transcriptase	-
novel.1048	358.508	343.688	533.247	1348.15	788.645	749.85	411.814	962.216	1.22376	4.88858e-05	0.000188409	-	Chr9	6223287	6224484	+	698	-	-	-
novel.1055	46.4255	59.9581	49.847	2.88478	3.58475	4.09381	52.0769	3.52111	-3.86998	2.83617e-11	2.94612e-10	-	Chr9	18869365	18870667	+	1303	-	-	-
novel.1056	339.164	204.5	301.401	4699.3	6785.93	4342.86	281.688	5276.03	4.22889	1.32451e-57	4.81356e-55	-	Chr9	19991927	19994579	+	1944	-	PF14543:Xylanase inhibitor N-terminal|PF14541:Xylanase inhibitor C-terminal	-
novel.1058	28.3711	18.2016	17.3885	47.118	46.6018	38.2089	21.3204	43.9762	1.04956	0.0155735	0.0338423	-	Chr9	21448590	21451155	+	827	-	-	-
novel.1059	1.2896	4.28272	8.11463	29.8094	21.5085	26.6098	4.56232	25.9759	2.49157	0.000643079	0.00196954	-	Chr9	21631124	21634140	+	1087	-	PF07893:Protein of unknown function (DUF1668)	-
novel.1066	954.302	953.976	826.533	425.986	510.827	478.294	911.604	471.702	-0.950017	1.35492e-08	9.6311e-08	-	Chr9	1227035	1229101	-	2067	-	-	-
novel.1067	148.304	180.945	201.707	12.5007	29.5742	7.50533	176.985	16.5267	-3.43881	1.56169e-13	2.11752e-12	-	Chr9	1330160	1333473	-	1539	-	-	-
novel.1068	14.1856	7.49476	16.2293	59.6187	25.0933	23.8806	12.6365	36.1975	1.51841	0.0147324	0.0322043	-	Chr9	2212330	2219364	-	977	-	-	-
novel.1071	147.014	143.471	148.382	45.1949	91.4112	58.678	146.289	65.0947	-1.16831	0.000335514	0.00108961	-	Chr9	4499379	4501551	-	2173	-	PF08284:Retroviral aspartyl protease|PF03732:Retrotransposon gag protein	Retrotrans_gag
novel.1075	108.326	131.694	102.013	76.9274	63.6293	73.6887	114.011	71.4151	-0.676229	0.0129514	0.0287223	-	Chr9	13707083	13708291	-	629	-	-	-
novel.1076	95.4302	134.906	114.764	240.398	172.068	205.373	115.033	205.946	0.836643	0.00133476	0.00382336	-	Chr9	17990515	17992705	-	842	-	-	-
novel.1082	20.6336	14.9895	9.27387	23.0782	33.159	54.5842	14.9656	36.9405	1.31726	0.0217122	0.0453709	-	Chr9	23523426	23524438	-	662	-	-	-
novel.1083	978.804	1282.67	1160.39	468.296	745.628	634.541	1140.62	616.155	-0.888336	0.00010874	0.000390947	-	Chr9	23760278	23767211	-	3327	-	-	-
novel.1084	412.671	370.455	556.432	223.089	212.397	182.175	446.519	205.887	-1.11848	1.82839e-06	9.18216e-06	-	Chr9	24336894	24338805	-	1797	-	PF00800:Prephenate dehydratase	-
novel.1085	2379.31	2549.29	2218.77	907.743	760.864	576.546	2382.46	748.384	-1.67191	1.62142e-15	2.84222e-14	-	chrC	12325	72911	+	7236	-	PF00237:Ribosomal protein L22p/L17e|PF00124:Photosynthetic reaction centre protein|PF00203:Ribosomal protein S19|PF03947:Ribosomal Proteins L2, C-terminal domain|PF01348:Type II intron maturase|PF01824:MatK/TrnK amino terminal region|PF00886:Ribosomal protein S16	Photo_RC
novel.1087	4189.9	4207.77	4179.04	1410.66	1450.03	959.317	4192.24	1273.34	-1.71987	1.66755e-17	3.67131e-16	-	chrC	95005	112402	+	17398	-	PF00318:Ribosomal protein S2|PF01479:S4 domain|PF00163:Ribosomal protein S4/S9 N-terminal domain|PF00306:ATP synthase alpha/beta chain, C terminal domain|PF00006:ATP synthase alpha/beta family, nucleotide-binding domain|PF02874:ATP synthase alpha/beta family, beta-barrel domain|PF04998:RNA polymerase Rpb1, domain 5|PF00119:ATP synthase A chain|PF00137:ATP synthase subunit C|PF00223:Photosystem I …	ATP-synt_ab
novel.110	625.455	654.185	671.196	379.829	447.198	443.497	650.279	423.508	-0.617887	0.000147224	0.000514466	-	Chr1	32706489	32710625	-	3125	-	PF10551:MULE transposase domain|PF03108:MuDR family transposase|PF04434:SWIM zinc finger	MuDR
novel.112	0	0	0	149.047	32.2628	29.339	0	70.2162	8.34711	3.29645e-09	2.55891e-08	-	Chr1	34703162	34705573	-	1116	-	-	-
novel.113	312.083	264.458	306.038	14.4239	61.837	25.2452	294.193	33.8353	-3.12168	5.03359e-12	5.78281e-11	-	Chr1	34755580	34756292	-	677	-	-	-
novel.115	7.73758	12.8482	9.27387	45.1949	30.4704	47.7612	9.9532	41.1421	2.03907	0.000112287	0.000402779	-	Chr1	36118818	36123231	-	1896	-	-	-
novel.120	0	1.07068	8.11463	307.71	377.295	289.296	3.06177	324.767	6.708	4.0531e-30	2.86526e-28	-	Chr1	38084717	38087040	-	1864	-	-	-
novel.125	20.6336	49.2513	33.6178	114.43	49.2903	130.32	34.5009	98.0132	1.50154	0.00239104	0.00643067	-	Chr1	41378468	41381108	-	454	-	-	-
novel.126	11979.1	10286	9586.86	2484.76	3197.6	2731.26	10617.3	2804.54	-1.92053	3.4786e-28	2.06816e-26	-	Chr1	41935863	41946489	-	5649	-	-	-
novel.127	5.15839	0	3.4777	122.122	156.833	103.71	2.8787	127.555	5.53399	3.51404e-17	7.51224e-16	-	Chr1	42747870	42751296	-	1256	-	PF00332:Glycosyl hydrolases family 17	Glyco_hydro_17
novel.128	1.2896	2.14136	13.9108	29.8094	23.3009	30.7036	5.78058	27.938	2.26793	0.00654106	0.0157915	-	Chr1	43099441	43100041	-	494	-	PF14227:gag-polypeptide of LTR copia-type	-
novel.13	355.929	276.235	387.184	258.668	129.947	166.482	339.783	185.032	-0.878161	0.00411795	0.0104613	-	Chr1	8860990	8864012	+	914	-	-	-
novel.132	372.694	303.002	280.534	164.432	68.1103	96.2046	318.743	109.582	-1.54285	7.30745e-06	3.29813e-05	-	Chr10	4820719	4822296	+	1279	-	-	-
novel.133	193.44	170.238	164.611	99.044	70.7988	66.8656	176.096	78.9028	-1.16299	1.46999e-05	6.2252e-05	-	Chr10	5312918	5313770	+	853	-	-	-
novel.134	0	0	1.15923	16.3471	1.79238	4.77612	0.386411	7.63852	4.18054	0.0183057	0.0390624	-	Chr10	5770035	5771359	+	255	-	-	-
novel.135	30.9503	21.4136	23.1847	59.6187	43.017	83.2409	25.1829	61.9589	1.30917	0.00264426	0.00704637	-	Chr10	6019694	6022176	+	2163	-	-	-
novel.14	10.3168	14.9895	6.9554	107.698	126.362	231.983	10.7539	155.348	3.84756	4.63012e-15	7.68797e-14	-	Chr1	9077391	9078177	+	563	-	-	-
novel.147	162.489	184.157	182	464.449	806.569	1217.23	176.215	829.415	2.23524	5.23439e-11	5.27177e-10	-	Chr10	14824536	14830726	+	1303	-	PF03101:FAR1 DNA-binding domain	FAR1
novel.148	1204.48	1113.51	1074.61	615.419	800.296	854.925	1130.87	756.88	-0.57813	0.00207945	0.00567008	-	Chr10	16289521	16293121	+	2379	-	-	-
novel.150	54.1631	40.6858	47.5286	244.245	207.916	216.29	47.4592	222.817	2.23568	1.04084e-17	2.33538e-16	-	Chr10	16781583	16784769	+	1973	-	-	-
novel.151	0	2.14136	2.31847	16.3471	20.6123	31.3859	1.48661	22.7818	3.89663	8.17407e-05	0.000301093	-	Chr10	18946166	18947106	+	842	-	-	-
novel.153	91.5614	83.513	139.108	206.742	181.926	184.222	104.727	190.963	0.866203	0.00189855	0.00524051	-	Chr10	20973178	20976733	+	2414	-	-	-
novel.154	11.6064	18.2016	11.5923	144.239	19.7161	32.0682	13.8001	65.3411	2.23584	0.00315719	0.00826216	-	Chr10	21441351	21443994	+	2491	-	-	-
novel.157	14.1856	20.3429	23.1847	45.1949	39.4323	45.032	19.2377	43.2197	1.16224	0.00724802	0.0172735	-	Chr10	24693358	24694493	+	1048	-	-	-
novel.158	1973.08	2919.74	2525.97	37543.5	36229.3	39222.2	2472.93	37665	3.92861	2.67825e-98	4.31919e-95	-	Chr10	24816199	24817250	+	783	-	-	-
novel.159	0	2.14136	2.31847	320.21	443.613	712.324	1.48661	492.049	8.31344	6.93704e-25	3.20782e-23	-	Chr10	24828283	24832601	+	3646	-	-	-
novel.16	157.331	183.086	141.426	436.563	277.818	317.271	160.615	343.884	1.09637	2.13739e-05	8.77086e-05	-	Chr1	9883949	9885110	+	1162	-	-	-
novel.160	15.4752	28.9084	27.8216	378.867	300.223	164.435	24.0684	281.175	3.53575	1.35267e-17	2.99082e-16	-	Chr10	24834852	24835855	+	519	-	-	-
novel.165	254.051	268.741	236.484	170.202	130.843	162.388	253.092	154.478	-0.712115	0.000916523	0.00271516	-	Chr10	1787544	1791459	-	2054	-	-	-
novel.166	1.2896	2.14136	1.15923	48.0796	19.7161	19.1045	1.53006	28.9667	4.22024	1.72415e-05	7.19552e-05	-	Chr10	2043466	2044081	-	616	-	PF13966:zinc-binding in reverse transcriptase	-
novel.167	221.811	275.165	271.261	303.863	388.049	419.616	256.079	370.51	0.533223	0.0153637	0.0334337	-	Chr10	2119165	2122253	-	1646	-	-	-
novel.169	5.15839	2.14136	11.5923	43.2717	33.159	64.8187	6.29736	47.0831	2.91344	1.23932e-05	5.32705e-05	-	Chr10	2620502	2622293	-	1716	-	-	-
novel.171	147.014	138.118	148.382	266.361	222.255	240.853	144.505	243.156	0.750828	0.000268084	0.000888095	-	Chr10	4678118	4682021	-	1616	-	-	-
novel.172	805.998	891.876	853.196	310.594	350.409	309.083	850.357	323.362	-1.39583	1.68308e-18	4.08545e-17	-	Chr10	4803407	4810302	-	886	-	-	-
novel.175	588.056	595.298	500.789	91.3513	181.03	165.799	561.381	146.06	-1.93948	8.17613e-12	9.14472e-11	-	Chr10	8153969	8157193	-	2492	-	-	-
novel.177	29.6607	33.1911	35.9362	9.61593	17.0276	13.646	32.9293	13.4298	-1.29116	0.00855099	0.019982	-	Chr10	9388797	9390789	-	1993	-	-	-
novel.178	92.851	87.7957	86.9425	5.76956	29.5742	21.8337	89.1964	19.0591	-2.21705	1.52422e-05	6.42952e-05	-	Chr10	10951404	10953468	-	384	-	PF04258:Signal peptide peptidase	-
novel.18	520.997	471.099	754.661	2387.63	1950.1	1457.4	582.252	1931.71	1.72988	8.34068e-11	8.11083e-10	-	Chr1	11312361	11313120	+	638	-	-	-
novel.188	103.168	103.856	114.764	0.961593	15.2352	6.82302	107.263	7.67327	-3.79917	4.60262e-11	4.67197e-10	-	Chr10	15241465	15241891	-	427	-	-	-
novel.19	1639.08	953.976	2537.56	291.363	29.5742	27.9744	1710.21	116.304	-3.87941	0.000418562	0.00133418	-	Chr1	12576344	12577888	+	1545	-	-	-
novel.191	0	0	2.31847	1004.86	1305.75	1233.6	0.772822	1181.4	10.5695	3.61213e-24	1.5534e-22	-	Chr10	16661316	16662036	-	585	-	-	-
novel.196	313.372	276.235	395.298	866.395	587.899	656.375	328.302	703.556	1.09943	4.46709e-06	2.10221e-05	-	Chr10	20014388	20016147	-	975	-	-	-
novel.198	78.6654	99.5732	77.6686	273.092	194.473	166.482	85.3024	211.349	1.3043	9.17477e-06	4.05578e-05	-	Chr10	20984465	20989874	-	2954	-	PF13949:ALIX V-shaped domain binding to HIV|PF03097:BRO1-like domain	-
novel.199	72.2174	58.8874	60.2801	13.4623	6.27332	6.82302	63.795	8.85288	-2.87045	1.88298e-09	1.50563e-08	-	Chr10	23255822	23259074	-	1029	-	-	-
novel.20	395.906	395.081	309.515	206.742	239.282	197.868	366.834	214.631	-0.774165	0.000205132	0.000695353	-	Chr1	12677361	12681118	+	3401	-	PF03108:MuDR family transposase|PF10551:MULE transposase domain	MuDR
novel.202	12.896	18.2016	3.4777	43.2717	20.6123	50.4904	11.5251	38.1248	1.72439	0.0107856	0.0245308	-	Chr10	25037852	25038829	-	978	-	-	-
novel.203	45.1359	61.0287	45.2101	0	2.68856	2.04691	50.4582	1.57849	-4.94595	9.3848e-11	9.07971e-10	-	Chr11	111326	112626	+	1301	-	-	-
novel.208	186.992	57.8167	40.5732	2135.7	1349.66	1599.32	95.1272	1694.89	4.15992	2.92857e-18	6.97746e-17	-	Chr11	4294082	4298005	+	1849	-	PF14543:Xylanase inhibitor N-terminal|PF14541:Xylanase inhibitor C-terminal	-
novel.209	0	1.07068	2.31847	9.61593	4.48094	13.646	1.12972	9.24764	3.01085	0.0203619	0.0428372	-	Chr11	4324089	4324524	+	256	-	-	-
novel.210	127.67	137.047	108.968	40.3869	50.1865	49.1258	124.562	46.5664	-1.41655	5.99531e-07	3.28583e-06	-	Chr11	4679545	4683863	+	1374	-	-	-
novel.216	1.2896	9.63612	4.63693	0	0	0	5.18755	0	-5.08082	0.0121578	0.0272009	-	Chr11	10152773	10154885	+	571	-	-	-
novel.22	364.956	300.861	361.681	201.934	51.0827	153.518	342.499	135.512	-1.33756	0.00194081	0.00534174	-	Chr1	14393759	14395271	+	1128	-	-	-
novel.223	20.6336	8.56544	18.5477	25.963	65.4217	55.9488	15.9156	49.1112	1.63789	0.00382407	0.0097899	-	Chr11	15526612	15529931	+	1754	-	PF04827:Plant transposon protein	DUF635
novel.226	290.159	298.72	236.484	39.4253	45.7056	26.6098	275.121	37.2469	-2.89744	2.07675e-23	8.37288e-22	-	Chr11	16184102	16193157	+	3786	-	-	-
novel.229	0	0	0	11.5391	20.6123	12.2814	0	14.811	6.10381	3.36405e-05	0.000133707	-	Chr11	18791552	18792489	+	448	-	-	-
novel.23	2.57919	0	2.31847	513.49	109.335	107.804	1.63255	243.543	7.26933	3.58335e-14	5.23562e-13	-	Chr1	15894946	15896122	+	1177	-	-	-
novel.234	327.558	303.002	345.451	145.2	252.725	165.799	325.337	187.908	-0.792242	0.00289352	0.0076341	-	Chr11	26195060	26197918	+	2713	-	PF00078:Reverse transcriptase (RNA-dependent DNA polymerase)	RVT_1
novel.236	3.86879	5.3534	9.27387	1008.71	909.631	613.39	6.16535	843.91	7.08555	2.09828e-55	7.12395e-53	-	Chr11	26989803	26996240	+	1253	-	-	-
novel.237	43.8463	38.5445	70.7132	25.0014	3.58475	12.9637	51.0347	13.85	-1.88844	0.00375727	0.00964281	-	Chr11	27519501	27520634	+	956	-	-	-
novel.238	0	0	0	1381.81	1254.66	723.241	0	1119.9	12.3451	3.80937e-24	1.6355e-22	-	Chr11	27833270	27836691	+	3267	-	PF05699:hAT family C-terminal dimerisation region|PF14291:Domain of unknown function (DUF4371)	hATC
novel.240	865.32	1145.63	1001.58	787.544	569.976	434.627	1004.17	597.382	-0.750907	0.00371044	0.00953212	-	Chr11	30059116	30060598	+	836	-	-	-
novel.242	163.779	148.824	187.796	123.084	86.9302	98.2516	166.8	102.755	-0.700592	0.00661004	0.0159226	-	Chr11	31375627	31382674	+	2126	-	-	-
novel.243	28068.1	28068.9	24279	8422.59	11197.9	7866.95	26805.3	9162.47	-1.54876	4.35773e-16	8.148e-15	-	Chr11	242215	247430	-	3242	-	-	-
novel.246	0	0	17.3885	3423.27	2427.77	976.375	5.79617	2275.81	8.61589	1.54947e-05	6.52537e-05	-	Chr11	2884021	2885301	-	1281	-	-	-
novel.247	0	0	0	99.044	161.314	72.3241	0	110.894	9.00762	1.05544e-12	1.3163e-11	-	Chr11	3050273	3053671	-	953	-	-	-
novel.251	0	0	3.4777	30.771	34.9513	15.0107	1.15923	26.911	4.52437	5.2502e-05	0.000201294	-	Chr11	5503013	5503983	-	837	-	-	-
novel.252	0	0	0	120.199	242.867	189.68	0	184.249	9.74267	3.8443e-15	6.4412e-14	-	Chr11	5827199	5837476	-	3657	-	PF13855:Leucine rich repeat|PF00069:Protein kinase domain|PF08263:Leucine rich repeat N-terminal domain	Pkinase
novel.253	2.57919	0	0	6.73115	8.06569	14.3284	0.859731	9.7084	3.60003	0.0129765	0.0287657	-	Chr11	6714982	6716677	-	1431	-	-	-
novel.254	46.4255	80.301	51.0063	341.365	81.5531	128.273	59.2442	183.73	1.62886	0.00196981	0.00541174	-	Chr11	6730465	6731789	-	826	-	-	-
novel.256	994.279	865.109	760.457	181.741	354.89	163.07	873.282	233.234	-1.90593	2.18047e-09	1.72903e-08	-	Chr11	7326843	7330353	-	3141	-	-	-
novel.258	50.2943	52.4633	45.2101	67.3115	88.7226	102.345	49.3226	86.1265	0.808236	0.0129205	0.0286636	-	Chr11	8081479	8082968	-	1381	-	-	-
novel.26	167.648	171.309	164.611	235.59	263.479	253.817	167.856	250.962	0.580533	0.00256434	0.00685108	-	Chr1	16645149	16648149	+	1610	-	-	-
novel.261	41.2671	74.9476	74.1909	102.89	105.75	124.861	63.4685	111.167	0.804982	0.0145319	0.0318276	-	Chr11	11881725	11884883	-	1518	-	-	-
novel.265	167.648	558.895	202.866	15.3855	43.9132	19.1045	309.803	26.1344	-3.571	4.64791e-11	4.71608e-10	-	Chr11	14027609	14036664	-	3818	-	-	-
novel.267	689.934	520.35	741.909	1787.6	1243.91	2190.19	650.731	1740.57	1.42011	4.86245e-08	3.15955e-07	-	Chr11	14167145	14168827	-	1152	-	-	-
novel.269	3693.41	3818.04	3149.64	1631.82	1787.89	2066.69	3553.7	1828.8	-0.957989	1.70737e-08	1.1965e-07	-	Chr11	15106444	15111530	-	2080	-	PF12776:Myb/SANT-like DNA-binding domain	-
novel.27	7345.55	7824.53	6935.69	3141.52	3278.26	2787.21	7368.59	3068.99	-1.26387	8.24177e-19	2.07475e-17	-	Chr1	16689523	16691834	+	2312	-	-	-
novel.272	70.9278	124.199	122.879	73.081	49.2903	41.6204	106.002	54.6639	-0.964287	0.0104286	0.0237983	-	Chr11	15267422	15273938	-	791	-	-	-
novel.273	0	0	2.31847	179.818	181.03	108.486	0.772822	156.445	7.65019	1.80892e-12	2.1864e-11	-	Chr11	18566541	18571627	-	538	-	-	-
novel.278	61.9007	94.2198	74.1909	139.431	115.608	123.497	76.7705	126.179	0.711474	0.0119036	0.0266877	-	Chr11	23281176	23282298	-	846	-	-	-
novel.279	2550.82	2540.72	2404.25	582.725	418.52	440.767	2498.6	480.671	-2.37925	3.94782e-38	4.96905e-36	-	Chr11	24357114	24375702	-	11476	-	PF13191:AAA ATPase domain|PF13676:TIR domain	-
novel.284	16.7648	9.63612	20.8662	2.88478	7.1695	1.3646	15.7557	3.8063	-2.07332	0.0179157	0.038338	-	Chr11	27905835	27911858	-	555	-	-	-
novel.290	171.516	244.115	171.567	260.592	406.869	375.266	195.733	347.576	0.827637	0.00226688	0.00612549	-	Chr12	523253	526260	+	1718	-	-	-
novel.292	377.852	401.505	353.566	203.858	267.96	154.2	377.641	208.673	-0.858617	0.00074982	0.00226155	-	Chr12	3117535	3121865	+	3183	-	PF03101:FAR1 DNA-binding domain|PF10551:MULE transposase domain	FAR1
novel.296	12.896	99.5732	1.15923	8.65433	0	1.3646	37.8761	3.33965	-3.528	0.0116873	0.0262903	-	Chr12	4467410	4469228	+	1226	-	-	-
novel.297	27.0815	55.6754	30.1401	397.138	885.434	777.142	37.6323	686.571	4.18177	1.40064e-26	7.36063e-25	-	Chr12	5096437	5097557	+	608	-	-	-
novel.298	14.1856	12.8482	8.11463	1.92319	0	0	11.7161	0.641062	-4.33625	0.0018755	0.00518445	-	Chr12	7227260	7228211	+	331	-	-	-
novel.300	1127.11	1146.7	1166.19	599.072	830.766	734.157	1146.66	721.332	-0.668328	0.00020919	0.000708363	-	Chr12	10890892	10899625	+	4792	-	-	-
novel.303	110.905	109.209	90.4202	26.9246	58.2522	37.5266	103.512	40.9011	-1.33898	0.000286251	0.000943191	-	Chr12	11446395	11448599	+	1985	-	-	-
novel.304	268.236	413.282	368.636	1163.53	595.069	715.053	350.052	824.55	1.2346	4.84246e-05	0.000186771	-	Chr12	11462026	11464382	+	421	-	PF08186:Wound-inducible basic protein family	-
novel.305	0	3.21204	0	154.816	14.339	34.1151	1.07068	67.7568	5.90218	1.99981e-06	9.97702e-06	-	Chr12	12563317	12565728	+	820	-	-	-
novel.308	635.771	586.733	530.929	168.279	269.753	245.629	584.478	227.887	-1.35684	7.22088e-09	5.34384e-08	-	Chr12	16114362	16119722	+	4102	-	PF13963:Transposase-associated domain|PF02992:Transposase family tnp2|PF13960:Domain of unknown function (DUF4218)|PF13952:Domain of unknown function (DUF4216)	Transposase_21
novel.309	91.5614	111.351	96.2163	127.892	144.286	177.399	99.7095	149.859	0.58928	0.024253	0.0498804	-	Chr12	17759732	17765028	+	1860	-	PF00573:Ribosomal protein L4/L1 family	-
novel.312	7.73758	11.7775	4.63693	150.008	554.74	1017.31	8.05066	574.021	6.14909	1.9701e-21	6.51726e-20	-	Chr12	19245220	19245889	+	432	-	-	-
novel.314	158.62	189.51	161.133	95.1977	127.259	106.439	169.755	109.632	-0.631847	0.00959123	0.0221045	-	Chr12	19936762	19939374	+	1248	-	-	-
novel.319	9.02718	10.7068	8.11463	69.2347	38.5361	38.2089	9.28287	48.6599	2.38201	1.09895e-05	4.77408e-05	-	Chr12	21830887	21832806	+	774	-	-	-
novel.320	497.785	675.599	743.068	6868.66	1935.77	2876.59	638.817	3893.67	2.60735	3.50227e-10	3.13237e-09	-	Chr12	22597814	22601129	+	1384	-	-	-
novel.322	920.772	912.219	1029.4	771.197	760.864	615.437	954.13	715.833	-0.415685	0.0159454	0.034563	-	Chr12	23996004	23999408	+	3243	-	PF10551:MULE transposase domain|PF03108:MuDR family transposase	MuDR
novel.325	6.44799	14.9895	20.8662	68.2731	86.9302	54.5842	14.1012	69.9292	2.29606	3.58404e-06	1.71607e-05	-	Chr12	613363	616202	-	2652	-	PF11204:Protein of unknown function (DUF2985)|PF04749:PLAC8 family	-
novel.327	135.408	146.683	150.7	163.471	236.594	238.124	144.264	212.729	0.5618	0.0239487	0.0493332	-	Chr12	1046960	1051475	-	2009	-	-	-
novel.328	215.363	142.4	314.152	4.80796	41.2246	27.9744	223.972	24.669	-3.17627	4.97546e-08	3.22486e-07	-	Chr12	1731402	1742826	-	2322	-	-	-
novel.329	3855.9	3506.48	1669.3	833.701	1250.18	1849.04	3010.56	1310.97	-1.19894	0.00118824	0.00343839	-	Chr12	1871638	1873833	-	2079	-	-	-
novel.332	23.2127	13.9188	22.0254	109.622	60.9408	66.8656	19.719	79.1427	2.00913	5.80601e-06	2.67283e-05	-	Chr12	3856005	3856757	-	695	-	-	-
novel.335	397.196	406.858	306.038	215.397	187.303	186.269	370.031	196.323	-0.915687	1.51615e-05	6.39861e-05	-	Chr12	5924367	5929555	-	3225	-	PF03101:FAR1 DNA-binding domain|PF04434:SWIM zinc finger|PF10551:MULE transposase domain	FAR1
novel.339	278.553	247.327	318.789	144.239	158.625	126.908	281.556	143.257	-0.976709	9.78751e-06	4.29868e-05	-	Chr12	9596635	9607258	-	4624	-	PF02373:JmjC domain, hydroxylase|PF02375:jmjN domain	JmjC
novel.34	206.336	270.882	295.604	386.56	411.35	450.32	257.607	416.077	0.690835	0.00117771	0.0034106	-	Chr1	20844273	20847472	+	3200	-	-	-
novel.345	125.091	115.633	118.242	40.3869	60.9408	45.7143	119.655	49.014	-1.2876	1.16083e-05	5.01893e-05	-	Chr12	21289047	21289495	-	371	-	-	-
novel.349	0	0	0	52.8876	22.4047	36.8443	0	37.3789	7.43935	2.68281e-08	1.82074e-07	-	Chr2	303108	305220	+	1302	-	-	-
novel.351	0	2.14136	3.4777	46.1564	34.9513	23.8806	1.87302	34.9961	4.1793	1.71921e-06	8.67946e-06	-	Chr2	1493348	1494691	+	1141	-	-	-
novel.352	314.662	271.953	280.534	500.028	361.164	521.961	289.05	461.051	0.675095	0.00213937	0.00581137	-	Chr2	1874181	1875672	+	1492	-	-	-
novel.353	116.064	200.217	142.586	229.821	273.337	250.405	152.956	251.188	0.712405	0.00768286	0.0182006	-	Chr2	2463123	2465574	+	2216	-	-	-
novel.354	0	0	0	68.2731	9.85807	15.693	0	31.2747	7.17919	2.27753e-06	1.12494e-05	-	Chr2	3141151	3141581	+	431	-	PF04212:MIT (microtubule interacting and transport) domain	-
novel.356	7385.52	7475.49	7467.78	1391.42	2902.75	1631.39	7442.93	1975.19	-1.91396	9.28543e-12	1.03095e-10	-	Chr2	3471431	3475509	+	3339	-	-	-
novel.358	246.313	256.963	250.394	515.414	462.433	463.283	251.224	480.377	0.934152	3.38025e-08	2.24737e-07	-	Chr2	3494383	3495931	+	1005	-	-	-
novel.36	16.7648	7.49476	12.7516	95.1977	38.5361	53.2196	12.337	62.3178	2.34602	2.44522e-05	9.93606e-05	-	Chr1	21495681	21498235	+	946	-	-	-
novel.363	2.57919	6.42408	4.63693	31.7326	48.3941	35.4797	4.54674	38.5355	3.05989	1.95429e-06	9.77639e-06	-	Chr2	6280314	6281338	+	885	-	-	-
novel.365	50.2943	58.8874	34.777	136.546	147.871	125.544	47.9862	136.654	1.50687	9.0803e-07	4.82394e-06	-	Chr2	7544007	7546777	+	1947	-	PF13359:DDE superfamily endonuclease	-
novel.366	78.6654	87.7957	78.8279	356.751	205.227	172.623	81.763	244.867	1.57931	2.82491e-06	1.37401e-05	-	Chr2	7559413	7565842	+	1042	-	-	-
novel.369	78.6654	81.3717	77.6686	138.469	117.401	133.731	79.2352	129.867	0.712613	0.00417081	0.0105758	-	Chr2	10187699	10189002	+	797	-	-	-
novel.376	33.5295	31.0497	35.9362	560.608	367.437	648.87	33.5052	525.638	3.97353	4.52351e-37	5.30546e-35	-	Chr2	15276828	15279354	+	810	-	-	-
novel.377	88.9822	69.5942	147.223	46.1564	41.2246	32.0682	101.933	39.8164	-1.3611	0.000576918	0.00178492	-	Chr2	15545923	15552840	+	2800	-	-	-
novel.378	16.7648	28.9084	35.9362	75.0042	51.9789	58.678	27.2031	61.887	1.17753	0.00540012	0.0132869	-	Chr2	16060967	16065460	+	2430	-	-	-
novel.379	130.249	191.652	141.426	740.426	321.731	388.23	154.442	483.463	1.64406	3.31881e-06	1.59707e-05	-	Chr2	16135515	16137694	+	583	-	-	-
novel.380	112.195	126.34	100.853	272.131	222.255	311.13	113.129	268.505	1.24744	3.05546e-07	1.75786e-06	-	Chr2	17241112	17242803	+	820	-	-	-
novel.385	510.68	521.421	508.903	982.748	781.476	874.029	513.668	879.418	0.775362	3.05958e-06	1.47923e-05	-	Chr2	19133504	19144471	+	1899	-	PF00899:ThiF family	-
novel.386	1826.07	1958.27	1745.81	1250.07	1310.23	1269.76	1843.38	1276.69	-0.530082	7.288e-05	0.000271634	-	Chr2	22036685	22040243	+	1664	-	-	-
novel.387	1713.87	1738.78	1633.36	201.934	316.354	275.65	1695.34	264.646	-2.67807	1.79812e-38	2.29687e-36	-	Chr2	22757015	22761236	+	4222	-	PF08284:Retroviral aspartyl protease|PF13456:Reverse transcriptase-like|PF13966:zinc-binding in reverse transcriptase	-
novel.390	167.648	206.641	210.98	470.219	242.867	335.01	195.09	349.365	0.838959	0.00402801	0.010254	-	Chr2	24740694	24742801	+	2108	-	-	-
novel.392	1065.21	1000.01	961.004	659.653	699.923	661.151	1008.74	673.575	-0.582513	4.22467e-05	0.000164866	-	Chr2	24996264	25001814	+	3482	-	PF03101:FAR1 DNA-binding domain|PF10551:MULE transposase domain|PF04434:SWIM zinc finger	FAR1
novel.393	896.27	882.24	872.903	449.064	570.872	397.1	883.804	472.345	-0.905	3.32226e-06	1.59844e-05	-	Chr2	25006397	25011214	+	3267	-	PF04434:SWIM zinc finger|PF03101:FAR1 DNA-binding domain|PF10551:MULE transposase domain	FAR1
novel.395	354.639	331.911	384.865	80.7738	191.784	34.7974	357.138	102.452	-1.80479	0.000317843	0.00103696	-	Chr2	25713523	25715555	+	1331	-	PF08263:Leucine rich repeat N-terminal domain|PF13855:Leucine rich repeat	LRRNT_2
novel.397	21.9232	32.1204	26.6624	47.118	45.7056	73.0064	26.902	55.2767	1.03985	0.0130711	0.028953	-	Chr2	25679622	25680422	+	578	-	-	-
novel.399	413.961	406.858	348.929	223.089	225.839	217.654	389.916	222.194	-0.811552	7.1416e-06	3.22836e-05	-	Chr2	27808006	27810957	+	2952	-	-	-
novel.400	136.697	138.118	133.312	282.708	239.282	201.279	136.042	241.09	0.822856	0.0003818	0.00122774	-	Chr2	28279202	28281186	+	1447	-	-	-
novel.401	172.806	141.33	159.974	228.859	274.233	376.631	158.037	293.241	0.895637	0.000710507	0.00215507	-	Chr2	28424198	28428464	+	4090	-	-	-
novel.403	1960.19	1879.04	2033.29	784.66	992.08	592.239	1957.51	789.659	-1.3106	3.29961e-09	2.55982e-08	-	Chr2	28979124	28988974	+	3048	-	-	-
novel.404	2032.41	1472.18	2100.53	4769.5	2777.29	3237.53	1868.37	3594.77	0.944159	0.000249894	0.000834263	-	Chr2	31658293	31663300	+	2035	-	PF14543:Xylanase inhibitor N-terminal|PF14541:Xylanase inhibitor C-terminal	-
novel.408	364.956	397.222	398.776	523.106	496.488	612.025	386.985	543.873	0.491675	0.00533312	0.0131395	-	Chr2	34165929	34171088	+	4989	-	PF13359:DDE superfamily endonuclease|PF12776:Myb/SANT-like DNA-binding domain	-
novel.41	56.7423	96.3612	88.1017	7.69274	43.9132	23.8806	80.4017	25.1622	-1.67487	0.00350374	0.00906155	-	Chr1	24507220	24508267	+	987	-	-	-
novel.410	12.896	27.8377	33.6178	9.61593	8.06569	8.18763	24.7838	8.62308	-1.53194	0.0142048	0.0311885	-	Chr2	35883795	35887669	+	2580	-	-	-
novel.415	16.7648	7.49476	6.9554	0	0	2.04691	10.405	0.682302	-3.76156	0.00671683	0.0161433	-	Chr2	2068349	2074144	-	338	-	-	-
novel.416	1.2896	4.28272	4.63693	35.5789	17.0276	18.4222	3.40308	23.6762	2.77087	0.000596322	0.00184076	-	Chr2	2492444	2493129	-	535	-	-	-
novel.417	18387.1	21886.8	16595.6	40171.5	33494.1	40053.2	18956.5	37906.3	0.999729	9.92592e-09	7.18425e-08	-	Chr2	3194519	3195797	-	902	-	-	-
novel.418	0	0	0	5.76956	4.48094	9.55223	0	6.60091	4.94503	0.00488551	0.012154	-	Chr2	3225365	3226540	-	452	-	-	-
novel.423	836.949	901.512	1525.55	538.492	262.583	223.113	1088	341.396	-1.67376	8.8031e-06	3.90621e-05	-	Chr2	6052906	6053955	-	793	-	PF12734:Cysteine-rich TM module stress tolerance	-
novel.424	2.57919	7.49476	4.63693	183.664	170.276	153.518	4.90363	169.153	5.0718	6.75733e-25	3.13596e-23	-	Chr2	6205961	6211275	-	1017	-	-	-
novel.425	0	3.21204	0	20.1934	27.7818	4.77612	1.07068	17.5838	3.95856	0.00289242	0.00763277	-	Chr2	6225522	6226266	-	384	-	-	-
novel.426	0	0	0	16.3471	9.85807	15.0107	0	13.7386	5.99709	5.13431e-05	0.000197349	-	Chr2	6251232	6252160	-	518	-	-	-
novel.430	136.697	145.612	151.86	442.333	376.399	246.311	144.723	355.014	1.292	2.80873e-06	1.3664e-05	-	Chr2	8718425	8721164	-	2262	-	PF02892:BED zinc finger|PF14372:Domain of unknown function (DUF4413)|PF05699:hAT family C-terminal dimerisation region	hATC
novel.431	5.15839	6.42408	5.79617	138.469	74.3836	81.8763	5.79288	98.2431	4.07513	8.28891e-14	1.1561e-12	-	Chr2	8758707	8763344	-	2440	-	PF04434:SWIM zinc finger|PF10551:MULE transposase domain	SWIM
novel.432	12.896	21.4136	9.27387	135.585	67.2141	47.7612	14.5278	83.5199	2.51201	6.94593e-06	3.14984e-05	-	Chr2	9725916	9728195	-	971	-	-	-
novel.433	217.942	208.783	169.248	24.0398	40.3285	19.7868	198.658	28.0517	-2.8341	1.03869e-16	2.09712e-15	-	Chr2	10266810	10273244	-	1169	-	-	-
novel.435	265.657	301.932	252.713	145.2	159.521	214.925	273.434	173.216	-0.655042	0.0064184	0.0155229	-	Chr2	11158685	11160022	-	1148	-	-	-
novel.439	2.57919	2.14136	2.31847	33.6557	19.7161	43.6674	2.34634	32.3464	3.79529	3.8079e-06	1.8145e-05	-	Chr2	14379881	14382870	-	817	-	-	-
novel.44	33.5295	27.8377	25.5031	117.314	88.7226	81.8763	28.9568	95.9711	1.72926	8.76042e-07	4.66554e-06	-	Chr1	27173297	27175273	+	664	-	-	-
novel.440	91.5614	27.8377	63.7578	12.5007	2.68856	0	61.0523	5.06309	-3.6344	9.93884e-05	0.000360135	-	Chr2	15195383	15198647	-	1963	-	PF03017:TNP1/EN/SPM transposase|PF03004:Plant transposase (Ptta/En/Spm family)	-
novel.442	1774.49	1861.91	1532.51	606.765	763.552	594.968	1722.97	655.095	-1.39561	1.8999e-14	2.88136e-13	-	Chr2	16055223	16059957	-	4348	-	-	-
novel.443	2.57919	0	9.27387	21.155	31.3666	36.162	3.95102	29.5612	2.91444	0.00100612	0.00295851	-	Chr2	16615912	16624516	-	960	-	-	-
novel.444	5.15839	4.28272	13.9108	0	0.896188	0	7.78397	0.298729	-4.69694	0.00494721	0.0122873	-	Chr2	17520452	17521378	-	225	-	-	-
novel.447	144.435	130.623	111.286	195.203	295.742	656.375	128.781	382.44	1.57255	0.000216021	0.000729674	-	Chr2	20870167	20871009	-	621	-	-	-
novel.448	357.218	365.102	323.426	175.01	215.085	216.29	348.582	202.128	-0.784273	6.41973e-05	0.000241822	-	Chr2	21358888	21363734	-	2895	-	PF03101:FAR1 DNA-binding domain|PF10551:MULE transposase domain	FAR1
novel.45	216.652	325.487	191.273	2142.43	975.052	1159.91	244.471	1425.8	2.54274	1.37368e-13	1.87342e-12	-	Chr1	28689790	28691735	+	1830	-	-	-
novel.451	285.001	247.327	205.184	117.314	130.843	146.695	245.837	131.618	-0.897535	0.000148026	0.00051685	-	Chr2	22710416	22714523	-	4108	-	-	-
novel.452	313.372	291.225	258.509	954.861	727.705	897.228	287.702	859.931	1.5803	4.32737e-16	8.10299e-15	-	Chr2	23182562	23186048	-	1720	-	-	-
novel.456	11.6064	43.8979	11.5923	20.1934	211.5	515.821	22.3655	249.171	3.47543	0.00440653	0.0111015	-	Chr2	25046358	25047563	-	1206	-	-	-
novel.457	1676.48	1482.89	1496.57	632.728	571.768	721.876	1551.98	642.124	-1.27194	2.20577e-14	3.3129e-13	-	Chr2	25061925	25064239	-	2227	-	-	-
novel.46	353.35	377.95	323.426	211.55	233.905	227.889	351.575	224.448	-0.647182	0.000384055	0.00123379	-	Chr1	29887692	29892074	+	2637	-	PF05699:hAT family C-terminal dimerisation region|PF02892:BED zinc finger|PF14372:Domain of unknown function (DUF4413)	hATC
novel.461	14808.4	13862.1	12721.4	5451.27	6430.15	5068.14	13797.3	5649.85	-1.28818	1.09087e-15	1.94123e-14	-	Chr2	30273180	30278921	-	4175	-	PF03004:Plant transposase (Ptta/En/Spm family)	-
novel.462	3.86879	1.07068	1.15923	50.0028	52.8751	77.1002	2.0329	59.9927	4.93917	3.5356e-10	3.16109e-09	-	Chr2	30452300	30453163	-	864	-	-	-
novel.464	3089.87	3221.68	3116.02	6570.56	7483.17	7531.94	3142.52	7195.22	1.19515	2.6876e-19	7.07823e-18	-	Chr2	32207858	32211428	-	2120	-	PF14543:Xylanase inhibitor N-terminal|PF14541:Xylanase inhibitor C-terminal	-
novel.465	2.57919	3.21204	0	9.61593	24.1971	47.0789	1.93041	26.964	3.80659	0.000244917	0.000818707	-	Chr2	33032750	33036032	-	690	-	-	-
novel.466	0	0	0	347.135	49.2903	94.1577	0	163.528	9.56944	3.83225e-08	2.52383e-07	-	Chr2	34373544	34374062	-	439	-	-	-
novel.468	90.2718	74.9476	79.9871	161.548	131.74	155.565	81.7355	149.617	0.874977	0.000510873	0.00159957	-	Chr2	34721677	34723911	-	681	-	-	-
novel.47	266.947	307.285	263.146	608.688	313.666	461.919	279.126	461.424	0.724341	0.00913805	0.0211527	-	Chr1	30221590	30225100	+	1216	-	-	-
novel.470	140.566	195.934	178.522	74.0426	92.3074	85.2878	171.674	83.8793	-1.03417	6.88979e-05	0.000257835	-	Chr2	37743953	37745509	-	1557	-	-	-
novel.472	272.105	273.023	206.343	358.674	346.825	378.678	250.491	361.392	0.529509	0.0086991	0.0202675	-	Chr3	309811	310963	+	960	-	-	-
novel.473	28.3711	43.8979	23.1847	86.5433	36.7437	111.898	31.8179	78.3949	1.3003	0.0106952	0.0243443	-	Chr3	1798019	1800755	+	2386	-	PF05754:Domain of unknown function (DUF834)	DUF834
novel.477	323.689	296.578	300.241	236.552	224.943	234.712	306.836	232.069	-0.402094	0.0224664	0.0466972	-	Chr3	4780897	4788282	+	2457	-	PF03004:Plant transposase (Ptta/En/Spm family)	-
novel.478	3.86879	6.42408	4.63693	22.1166	25.0933	47.7612	4.9766	31.657	2.66571	0.000119214	0.000425109	-	Chr3	5751759	5754129	+	1224	-	-	-
novel.480	40934.4	44041.3	41085.5	24814.9	31491.1	28905.1	42020.4	28403.7	-0.565005	0.000190407	0.000649878	-	Chr3	6864441	6867112	+	2554	-	-	-
novel.483	1894.42	1607.09	1655.38	680.808	808.361	744.392	1718.96	744.52	-1.20667	4.26198e-14	6.15055e-13	-	Chr3	8508622	8512278	+	3657	-	PF03101:FAR1 DNA-binding domain|PF10551:MULE transposase domain	FAR1
novel.484	0	0	0	23.0782	8.06569	34.1151	0	21.753	6.66406	6.2626e-06	2.86666e-05	-	Chr3	9757140	9758271	+	1053	-	-	-
novel.487	2129.12	2229.16	2243.12	698.116	743.836	599.062	2200.47	680.338	-1.69466	5.33283e-28	3.12025e-26	-	Chr3	10303886	10307319	+	3149	-	-	-
novel.492	24.5023	24.6256	32.4585	58.6571	102.165	105.075	27.1955	88.6324	1.70734	1.99224e-05	8.21311e-05	-	Chr3	14565405	14569231	+	2257	-	-	-
novel.493	389.458	457.18	475.286	148.085	64.5255	96.8869	440.641	103.166	-2.09753	2.54198e-11	2.65981e-10	-	Chr3	14595865	14597613	+	1419	-	-	-
novel.494	586.767	496.795	453.26	216.358	388.049	339.104	512.274	314.504	-0.702322	0.00805289	0.0189709	-	Chr3	15682631	15690129	+	5429	-	PF13960:Domain of unknown function (DUF4218)|PF02992:Transposase family tnp2|PF03004:Plant transposase (Ptta/En/Spm family)|PF13952:Domain of unknown function (DUF4216)|PF13963:Transposase-associated domain	Transposase_21
novel.50	0	0	0	8.65433	4.48094	10.9168	0	8.01737	5.22359	0.00192506	0.00530573	-	Chr1	32662275	32662887	+	518	-	-	-
novel.501	495.205	608.146	550.636	237.513	324.42	282.473	551.329	281.469	-0.969993	1.82785e-06	9.18125e-06	-	Chr3	24079711	24083485	+	3683	-	-	-
novel.502	3.86879	5.3534	3.4777	22.1166	8.06569	25.2452	4.2333	18.4758	2.12384	0.00985131	0.0226372	-	Chr3	24967238	24970075	+	732	-	-	-
novel.504	2.57919	0	1.15923	51.926	41.2246	27.9744	1.24614	40.375	5.09197	3.20348e-07	1.8381e-06	-	Chr3	25144261	25145647	+	540	-	-	-
novel.509	264.367	197.005	265.464	103.852	67.2141	44.3497	242.279	71.8053	-1.76208	4.59739e-07	2.5699e-06	-	Chr3	27470604	27472919	+	2316	-	-	-
novel.51	2.57919	5.3534	3.4777	25.0014	31.3666	47.7612	3.80343	34.7097	3.17684	6.71089e-06	3.05453e-05	-	Chr1	34841767	34842726	+	749	-	PF00162:Phosphoglycerate kinase	-
novel.510	15742.1	21534.6	17761.8	6438.82	8296.01	9240.42	18346.2	7991.75	-1.19883	7.88305e-09	5.80332e-08	-	Chr3	28351777	28352701	+	772	-	-	-
novel.512	65.7695	54.6047	59.1209	4.80796	7.1695	0	59.8317	3.99249	-3.97133	2.37388e-08	1.62311e-07	-	Chr3	28754045	28755715	+	1671	-	-	-
novel.513	30.9503	31.0497	27.8216	8.65433	12.5466	16.3753	29.9405	12.5254	-1.24094	0.0156898	0.0340635	-	Chr3	28758157	28759149	+	631	-	-	-
novel.514	21.9232	20.3429	19.707	10.5775	4.48094	6.82302	20.6577	7.29383	-1.50983	0.0171108	0.0368324	-	Chr3	29556600	29557650	+	342	-	-	-
novel.515	554.527	606.005	564.547	177.895	310.081	228.571	575.026	238.849	-1.26739	2.22002e-07	1.30724e-06	-	Chr3	30169473	30173436	+	3746	-	-	-
novel.518	3.86879	2.14136	4.63693	97.1209	45.7056	53.9019	3.54903	65.5761	4.21824	5.35519e-10	4.66509e-09	-	Chr3	32465874	32467601	+	1579	-	PF07762:Protein of unknown function (DUF1618)	-
novel.520	19.344	22.4843	6.9554	84.6201	86.9302	175.352	16.2612	115.634	2.83193	4.79689e-08	3.1201e-07	-	Chr3	33131110	33131897	+	695	-	-	-
novel.523	174.096	140.259	141.426	329.826	213.293	233.347	151.927	258.822	0.768623	0.00337938	0.00878836	-	Chr3	36584377	36585187	+	700	-	PF12734:Cysteine-rich TM module stress tolerance	-
novel.525	3400.67	3553.59	3102.11	1325.07	869.302	787.377	3352.12	993.918	-1.7547	5.44924e-14	7.77693e-13	-	Chr3	37530519	37531270	+	641	-	-	-
novel.527	20.6336	37.4738	17.3885	64.4267	48.3941	54.5842	25.1653	55.8017	1.13971	0.00997044	0.0228754	-	Chr3	38516789	38517660	+	872	-	-	-
novel.528	777.627	915.431	818.419	500.028	666.764	554.712	837.159	573.835	-0.545233	0.00339333	0.00881754	-	Chr3	38547317	38551577	+	2985	-	PF03101:FAR1 DNA-binding domain|PF10551:MULE transposase domain	FAR1
novel.529	1377.29	1482.89	1217.19	654.845	833.455	862.43	1359.13	783.577	-0.793827	1.84262e-05	7.64884e-05	-	Chr3	38610844	38615883	+	3577	-	PF10551:MULE transposase domain|PF03108:MuDR family transposase|PF04434:SWIM zinc finger	SWIM
novel.530	530.024	556.754	497.311	210.589	307.392	330.917	528.03	282.966	-0.897718	8.24351e-05	0.000303521	-	Chr3	288963	295299	-	6246	-	-	-
novel.531	3349.08	4156.38	4078.18	473.104	1511.87	507.633	3861.22	830.869	-2.21665	7.17567e-08	4.55483e-07	-	Chr3	2350766	2356438	-	5673	-	PF03578:HGWP repeat	-
novel.534	799.55	658.468	624.827	384.637	545.778	419.616	694.282	450.01	-0.625221	0.00365915	0.00941387	-	Chr3	3821789	3823689	-	1762	-	-	-
novel.54	7.73758	19.2722	9.27387	24.0398	30.4704	46.3966	12.0946	33.6356	1.46866	0.0135317	0.029863	-	Chr1	36976111	36978904	+	1522	-	-	-
novel.541	3.86879	0	0	2.88478	12.5466	23.1983	1.2896	12.8766	3.39753	0.0191223	0.0405867	-	Chr3	10116621	10117517	-	897	-	-	-
novel.544	29.6607	34.2618	54.484	221.166	93.2035	161.023	39.4688	158.464	2.00307	2.06457e-06	1.02762e-05	-	Chr3	11561961	11563578	-	995	-	-	-
novel.546	12.896	12.8482	23.1847	34.6173	52.8751	40.2558	16.3096	42.5828	1.38352	0.00463924	0.0116073	-	Chr3	14245753	14247696	-	1310	-	-	-
novel.55	17289.6	16144.8	13439	8187.96	7327.23	8701.4	15624.5	8072.2	-0.952709	9.199e-09	6.69946e-08	-	Chr1	38694062	38699137	+	3316	-	-	-
novel.550	21.9232	21.4136	20.8662	36.5405	57.356	42.3028	21.401	45.3998	1.08522	0.0112049	0.0253658	-	Chr3	16986741	16988574	-	1450	-	-	-
novel.551	3.86879	0	10.4331	15.3855	24.1971	34.7974	4.7673	24.7933	2.39218	0.0104913	0.0239267	-	Chr3	18133523	18137918	-	1401	-	-	-
novel.557	60.6111	36.4031	52.1655	3.84637	0	5.45842	49.7266	3.1016	-3.95214	2.8005e-08	1.89166e-07	-	Chr3	21865181	21866334	-	1032	-	-	-
novel.56	7.73758	14.9895	5.79617	50.9644	51.9789	50.4904	9.50776	51.1446	2.41157	2.84763e-06	1.38375e-05	-	Chr1	39727303	39728910	+	1608	-	-	-
novel.562	32.2399	25.6963	30.1401	63.4651	47.498	81.8763	29.3588	64.2798	1.1382	0.004014	0.0102236	-	Chr3	25485991	25489242	-	1157	-	-	-
novel.563	23.2127	26.767	30.1401	142.316	90.515	128.955	26.7066	120.595	2.17236	9.40367e-10	7.89596e-09	-	Chr3	26351735	26355419	-	832	-	-	-
novel.566	456.517	494.654	462.534	277.9	324.42	347.292	471.235	316.537	-0.572563	0.00141655	0.00403569	-	Chr3	30142622	30145631	-	2729	-	-	-
novel.567	42.5567	41.7565	27.8216	2.88478	5.37713	1.3646	37.3783	3.20884	-3.58426	2.28774e-07	1.34466e-06	-	Chr3	30881901	30882836	-	936	-	PF03578:HGWP repeat	-
novel.569	7.73758	4.28272	9.27387	14.4239	31.3666	23.8806	7.09806	23.2237	1.72068	0.0112703	0.0254962	-	Chr3	31934225	31935122	-	875	-	-	-
novel.572	104.457	204.5	121.719	407.715	333.382	375.949	143.559	372.349	1.3712	3.32432e-06	1.59913e-05	-	Chr3	33019284	33021313	-	883	-	-	-
novel.574	462.965	629.56	559.91	238.475	380.88	203.326	550.812	274.227	-1.0081	0.000402543	0.00128661	-	Chr3	34106162	34108279	-	1928	-	-	-
novel.58	95.4302	96.3612	74.1909	171.163	170.276	152.153	88.6608	164.531	0.890804	0.000305533	0.000999577	-	Chr1	40482686	40488817	+	3496	-	PF02373:JmjC domain, hydroxylase	JmjC
novel.580	323.689	414.353	339.655	1183.72	768.033	837.867	359.232	929.874	1.37074	5.83362e-09	4.377e-08	-	Chr3	37712380	37714045	-	559	-	-	-
novel.583	24.5023	24.6256	59.1209	6.73115	8.96188	8.18763	36.083	7.96022	-2.17808	0.000401898	0.00128471	-	Chr4	1415307	1416118	+	663	-	-	-
novel.585	450.069	701.295	623.667	135.585	128.155	55.9488	591.677	106.563	-2.47939	2.57555e-12	3.06535e-11	-	Chr4	5662308	5665918	+	3244	-	-	-
novel.587	0	0	0	10.5775	3.58475	4.77612	0	6.3128	4.86961	0.0071856	0.0171374	-	Chr4	7297280	7297959	+	345	-	-	-
novel.588	0	0	0	15.3855	3.58475	2.72921	0	7.23315	5.06218	0.00658509	0.0158725	-	Chr4	7311592	7312237	+	575	-	-	-
novel.590	880.795	753.759	731.476	414.446	383.568	500.128	788.677	432.714	-0.864022	5.2167e-06	2.42578e-05	-	Chr4	8389922	8395471	+	3291	-	-	-
novel.591	1109.05	1206.66	1183.58	479.835	623.747	559.488	1166.43	554.356	-1.07296	2.53337e-10	2.30577e-09	-	Chr4	11137681	11142076	+	3885	-	-	-
novel.6	17394.1	4615.7	10683.5	3589.63	1748.46	1063.03	10897.8	2133.7	-2.35267	0.000862812	0.0025705	-	Chr1	4571976	4573845	+	1813	-	PF13359:DDE superfamily endonuclease	-
novel.600	21.9232	19.2722	19.707	53.8492	45.7056	85.2878	20.3008	61.6142	1.60984	0.000274062	0.000906617	-	Chr4	20920616	20922830	+	1368	-	-	-
novel.609	677.039	712.002	548.317	441.371	520.685	466.013	645.786	476.023	-0.440104	0.0183526	0.0391431	-	Chr4	24516903	24521293	+	3776	-	PF03108:MuDR family transposase|PF10551:MULE transposase domain|PF04434:SWIM zinc finger	SWIM
novel.61	184.412	233.408	224.891	43.2717	63.6293	27.9744	214.237	44.9585	-2.26279	4.47776e-11	4.55177e-10	-	Chr1	43631846	43634767	+	2693	-	-	-
novel.610	462.965	548.188	511.222	906.782	587.003	755.309	507.458	749.698	0.562289	0.00997691	0.0228851	-	Chr4	25518363	25521716	+	609	-	-	-
novel.611	98.0094	162.743	129.834	7.69274	61.837	32.7505	130.196	34.0934	-1.93171	0.00111719	0.00325065	-	Chr4	26083907	26084893	+	987	-	-	-
novel.612	30.9503	40.6858	64.9171	5.76956	0	0	45.5177	1.92319	-4.67067	1.99001e-06	9.93387e-06	-	Chr4	30380804	30381592	+	540	-	-	-
novel.616	59.3215	16.0602	19.707	16.3471	2.68856	7.50533	31.6962	8.84699	-1.84514	0.0223691	0.0465213	-	Chr4	31491936	31493765	+	574	-	-	-
novel.620	63.1903	56.746	47.5286	35.5789	24.1971	27.2921	55.8216	29.0227	-0.946531	0.012241	0.027361	-	Chr4	32301816	32302841	+	922	-	PF13966:zinc-binding in reverse transcriptase	-
novel.623	1294.76	1327.64	1326.16	774.082	587.899	553.347	1316.19	638.443	-1.04503	2.57581e-08	1.7532e-07	-	Chr4	33822159	33822761	+	505	-	-	-
novel.624	50.2943	67.4528	40.5732	89.4281	123.674	146.013	52.7734	119.705	1.18182	0.000672213	0.00205146	-	Chr4	34661688	34665529	+	1554	-	-	-
novel.625	835.659	736.628	810.304	369.252	486.63	563.582	794.197	473.154	-0.745199	0.000423598	0.00134823	-	Chr4	1554416	1560297	-	3428	-	PF03004:Plant transposase (Ptta/En/Spm family)|PF03017:TNP1/EN/SPM transposase	-
novel.628	184.412	169.167	184.318	310.594	240.178	228.571	179.299	259.781	0.53346	0.0166927	0.0360045	-	Chr4	4120103	4123866	-	860	-	-	-
novel.631	5260.27	5617.86	6108	2288.59	679.31	1256.12	5662.04	1408.01	-2.00789	7.79374e-08	4.92173e-07	-	Chr4	5685203	5686094	-	774	-	-	-
novel.632	60.6111	82.4423	74.1909	160.586	138.013	183.539	72.4148	160.713	1.1483	2.46773e-05	0.000100212	-	Chr4	6469489	6470946	-	1101	-	-	-
novel.634	114.774	123.128	59.1209	26.9246	43.9132	40.2558	99.0077	37.0312	-1.41511	0.000527819	0.00164883	-	Chr4	7072331	7075198	-	1304	-	-	-
novel.636	23279.8	25713.4	10820.3	5830.14	3571.31	5173.9	19937.8	4858.45	-2.03694	1.05136e-09	8.76802e-09	-	Chr4	7727769	7732614	-	4846	-	-	-
novel.637	23.2127	38.5445	13.9108	0	5.37713	3.41151	25.2227	2.92955	-3.08596	0.000573705	0.00177622	-	Chr4	9299825	9301646	-	374	-	PF05754:Domain of unknown function (DUF834)	DUF834
novel.64	166.358	231.267	239.961	555.801	490.215	547.207	212.529	531.074	1.31903	6.33602e-10	5.43151e-09	-	Chr1	1110847	1115729	-	2556	-	-	-
novel.640	613.848	536.411	522.814	337.519	362.06	275.65	557.691	325.076	-0.780081	5.62486e-05	0.000214416	-	Chr4	11873674	11878699	-	3523	-	-	-
novel.641	23.2127	18.2016	16.2293	75.0042	43.017	36.8443	19.2145	51.6219	1.42404	0.00319127	0.0083412	-	Chr4	13402879	13404670	-	934	-	-	-
novel.642	12.896	9.63612	10.4331	44.2333	40.3285	26.6098	10.9884	37.0572	1.75369	0.000854079	0.00254713	-	Chr4	13859305	13860136	-	832	-	-	-
novel.644	791.813	845.837	857.833	625.997	465.122	412.793	831.827	501.304	-0.732361	0.000504494	0.00158056	-	Chr4	17992684	17999343	-	4405	-	-	-
novel.647	3.86879	1.07068	5.79617	139.431	39.4323	32.0682	3.57855	70.3105	4.30823	2.3035e-07	1.35269e-06	-	Chr4	20247643	20249924	-	1008	-	-	-
novel.649	0	1.07068	0	7.69274	4.48094	8.18763	0.356893	6.7871	4.02006	0.0140618	0.0309114	-	Chr4	22587055	22587812	-	597	-	-	-
novel.65	309.503	246.256	228.369	71.1579	160.418	93.4754	261.376	108.35	-1.27017	0.000189244	0.000646335	-	Chr1	1707477	1716107	-	1835	-	PF01195:Peptidyl-tRNA hydrolase	-
novel.650	6285.5	5383.38	5517.95	4544.49	3094.54	3382.17	5728.94	3673.73	-0.641118	0.00123104	0.00354912	-	Chr4	23073238	23074017	-	780	-	-	-
novel.652	184.412	183.086	205.184	409.638	303.808	286.567	190.894	333.338	0.802363	0.000466841	0.00147243	-	Chr4	26077707	26081166	-	1748	-	PF11779:Protein of unknown function (DUF3317)	-
novel.653	11.6064	4.28272	12.7516	34.6173	24.1971	39.5735	9.54689	32.796	1.79603	0.0028988	0.00764491	-	Chr4	28334278	28335069	-	686	-	-	-
novel.656	585.477	581.379	563.387	336.557	367.437	388.912	576.748	364.302	-0.661359	3.50527e-05	0.000138775	-	Chr4	31252295	31257869	-	3623	-	PF03004:Plant transposase (Ptta/En/Spm family)	-
novel.657	451.359	441.12	488.037	216.358	281.403	324.094	460.172	273.952	-0.745474	0.000564285	0.00175087	-	Chr4	31603118	31607419	-	3347	-	PF10551:MULE transposase domain|PF03101:FAR1 DNA-binding domain	FAR1
novel.658	7.73758	8.56544	3.4777	76.9274	81.5531	173.305	6.59357	110.595	4.0706	1.86898e-12	2.25457e-11	-	Chr4	31724230	31726735	-	1832	-	PF02519:Auxin responsive protein	Auxin_inducible
novel.662	579.029	550.329	554.113	414.446	459.744	438.038	561.157	437.41	-0.358889	0.0194801	0.041251	-	Chr4	32391594	32395399	-	3113	-	PF05699:hAT family C-terminal dimerisation region|PF02892:BED zinc finger|PF14372:Domain of unknown function (DUF4413)	hATC
novel.663	348.191	337.264	257.35	160.586	93.2035	176.034	314.268	143.275	-1.1309	0.000153694	0.000534541	-	Chr4	33160204	33162375	-	1077	-	PF13963:Transposase-associated domain	-
novel.665	5.15839	16.0602	8.11463	16.3471	25.0933	53.2196	9.77774	31.5533	1.68474	0.0179249	0.0383481	-	Chr5	1000465	1006376	+	1130	-	-	-
novel.669	7433.24	7773.14	7130.44	13846.9	15754.1	15691.6	7445.61	15097.5	1.01987	1.83378e-14	2.78991e-13	-	Chr5	2284231	2288772	+	2856	-	PF03489:Saposin-like type B, region 2|PF05184:Saposin-like type B, region 1|PF00026:Eukaryotic aspartyl protease	Asp
novel.671	0	0	0	9.61593	6.27332	9.55223	0	8.48049	5.30172	0.00114469	0.00332318	-	Chr5	2576606	2577299	+	527	-	-	-
novel.672	14.1856	33.1911	10.4331	3.84637	0.896188	3.41151	19.2699	2.71802	-2.82288	0.00171043	0.00478004	-	Chr5	2821977	2827834	+	1002	-	PF05754:Domain of unknown function (DUF834)	DUF834
novel.673	92.851	99.5732	76.5094	30.771	52.8751	37.5266	89.6445	40.3909	-1.15064	0.000887925	0.00263862	-	Chr5	3442077	3450637	+	1539	-	-	-
novel.675	183.123	146.683	166.93	493.297	330.693	285.885	165.579	369.958	1.1593	2.42187e-05	9.85515e-05	-	Chr5	4836665	4839332	+	783	-	-	-
novel.677	1065.21	2606.03	513.54	0	2.68856	2.72921	1394.93	1.80592	-9.5498	1.32276e-19	3.58146e-18	-	Chr5	6559053	6561307	+	606	-	-	-
novel.679	0	0	1.15923	23.0782	2.68856	4.09381	0.386411	9.95353	4.56132	0.00849941	0.0198831	-	Chr5	12300307	12302150	+	377	-	-	-
novel.682	1219.96	1243.06	1219.51	567.34	679.31	662.516	1227.51	636.389	-0.94709	4.67038e-10	4.10052e-09	-	Chr5	14986521	14990335	+	3642	-	PF03108:MuDR family transposase|PF10551:MULE transposase domain	MuDR
novel.686	324.978	394.01	294.445	152.893	138.013	146.013	337.811	145.64	-1.21496	1.19199e-08	8.5359e-08	-	Chr5	19266005	19268532	+	1947	-	-	-
novel.688	11.6064	12.8482	9.27387	2.88478	0.896188	3.41151	11.2428	2.39749	-2.20802	0.0175835	0.0377114	-	Chr5	20132924	20133260	+	240	-	-	-
novel.689	152.172	164.885	159.974	549.069	442.717	402.558	159.01	464.782	1.54526	3.66226e-13	4.78709e-12	-	Chr5	21771218	21772316	+	1099	-	-	-
novel.690	122.512	91.0078	102.013	1724.14	2386.55	2660.98	105.177	2257.22	4.42718	4.51163e-75	3.52768e-72	-	Chr5	23116034	23118796	+	2122	-	-	-
novel.694	9.02718	4.28272	9.27387	304.825	61.837	67.5479	7.52792	144.737	4.27231	2.30221e-09	1.82109e-08	-	Chr5	24765076	24772820	+	1550	-	-	-
novel.695	73.507	43.8979	74.1909	300.017	169.38	256.546	63.8653	241.981	1.92572	1.26792e-08	9.0501e-08	-	Chr5	25559604	25561733	+	1181	-	-	-
novel.696	0	0	0	25.0014	0.896188	2.72921	0	9.54227	5.46401	0.0063576	0.0153903	-	Chr5	27241644	27242402	+	648	-	-	-
novel.699	0	0	0	15.3855	10.7543	6.82302	0	10.9876	5.66838	0.000294695	0.000967925	-	Chr5	27559297	27560840	+	468	-	-	-
novel.7	235.996	325.487	358.203	415.408	480.357	438.038	306.562	444.601	0.534842	0.0156289	0.0339484	-	Chr1	5025052	5027951	+	2741	-	-	-
novel.700	1512.7	1132.78	1620.61	3399.23	2503.05	2661.66	1422.03	2854.65	1.00549	2.70586e-06	1.31909e-05	-	Chr5	29588161	29593733	+	2039	-	PF03489:Saposin-like type B, region 2|PF05184:Saposin-like type B, region 1|PF00026:Eukaryotic aspartyl protease	Asp
novel.701	1617.15	1715.23	1558.01	935.63	1146.22	1198.12	1630.13	1093.33	-0.575682	0.000500196	0.0015688	-	Chr5	30400933	30404877	+	3945	-	PF05699:hAT family C-terminal dimerisation region|PF02892:BED zinc finger|PF14372:Domain of unknown function (DUF4413)	hATC
novel.706	0	0	0	6158.04	1205.37	1421.24	0	2928.22	13.7322	2.4698e-16	4.77723e-15	-	Chr5	2595274	2596411	-	852	-	-	-
novel.708	55.4527	74.9476	59.1209	7.69274	21.5085	17.0576	63.1737	15.4196	-2.0268	1.60577e-05	6.74817e-05	-	Chr5	3535852	3537975	-	1665	-	PF00078:Reverse transcriptase (RNA-dependent DNA polymerase)	RVT_1
novel.709	2.57919	3.21204	8.11463	64.4267	19.7161	35.4797	4.63529	39.8742	3.09689	4.30828e-05	0.000167723	-	Chr5	3765060	3767054	-	1197	-	-	-
novel.711	114.774	65.3115	56.8024	21.155	25.9894	36.162	78.9627	27.7688	-1.49456	0.000609659	0.00187699	-	Chr5	5538106	5541237	-	656	-	-	-
novel.712	1346.34	1169.18	1335.44	197.126	275.13	234.03	1283.65	235.429	-2.44601	2.68685e-37	3.18021e-35	-	Chr5	6363332	6365864	-	2102	-	-	-
novel.713	16699	15423.1	15671.7	1986.65	2755.78	1856.54	15931.3	2199.66	-2.85671	6.20416e-48	1.41669e-45	-	Chr5	6523288	6692923	-	4801	-	PF03004:Plant transposase (Ptta/En/Spm family)	-
novel.719	1.2896	0	1.15923	10.5775	29.5742	8.86993	0.816277	16.3406	4.37054	0.00110366	0.00321584	-	Chr5	13488549	13489311	-	547	-	-	-
novel.721	168.937	170.238	202.866	128.853	112.023	116.674	180.68	119.184	-0.601552	0.00752433	0.0178611	-	Chr5	15183791	15187057	-	3165	-	PF03101:FAR1 DNA-binding domain|PF10551:MULE transposase domain	FAR1
novel.729	145.724	145.612	187.796	218.282	245.555	334.328	159.711	266.055	0.73861	0.00485711	0.0120915	-	Chr5	18444427	18445789	-	1115	-	-	-
novel.73	4976.56	4215.27	3441.76	1622.21	570.872	1600	4211.2	1264.36	-1.73565	2.33825e-06	1.15251e-05	-	Chr1	6716520	6723002	-	3761	-	PF02892:BED zinc finger|PF04937:Protein of unknown function (DUF 659)|PF05699:hAT family C-terminal dimerisation region	DUF659
novel.731	76.0862	31.0497	54.484	4.80796	20.6123	15.0107	53.8733	13.477	-1.98764	0.00104996	0.00307656	-	Chr5	19154898	19156031	-	555	-	-	-
novel.732	45.1359	57.8167	46.3693	20.1934	12.5466	4.77612	49.774	12.5054	-2.02135	0.00035881	0.00115845	-	Chr5	20399501	20400189	-	689	-	PF08137:DVL family	-
novel.733	3043.45	2637.08	2697.54	745.234	825.389	827.633	2792.69	799.419	-1.80399	8.34509e-35	8.47749e-33	-	Chr5	21592757	21597977	-	4355	-	PF04937:Protein of unknown function (DUF 659)|PF05699:hAT family C-terminal dimerisation region	DUF659
novel.737	0	0	0	69.2347	23.3009	38.8912	0	43.8089	7.66749	1.25669e-08	8.97741e-08	-	Chr5	24892855	24894233	-	1260	-	PF03106:WRKY DNA -binding domain	WRKY
novel.738	20.6336	25.6963	18.5477	48.0796	40.3285	47.0789	21.6259	45.1623	1.05924	0.0101085	0.0231622	-	Chr5	24957923	24959501	-	901	-	-	-
novel.74	33.5295	47.1099	62.5986	131.738	80.6569	111.215	47.746	107.87	1.17195	0.00137772	0.00393593	-	Chr1	7767888	7769651	-	748	-	-	-
novel.741	199.888	142.4	161.133	7.69274	7.1695	10.9168	167.807	8.59303	-4.26172	1.45155e-27	8.26804e-26	-	Chr5	28284374	28286070	-	1134	-	-	-
novel.746	232.127	301.932	288.649	583.687	637.19	594.968	274.236	605.281	1.14021	7.29005e-10	6.21219e-09	-	Chr5	30930085	30933848	-	2103	-	PF13359:DDE superfamily endonuclease	-
novel.749	412.671	391.869	437.031	36.5405	69.0065	149.424	413.857	84.9904	-2.27575	1.91774e-07	1.13938e-06	-	Chr6	2817714	2819305	+	806	-	PF01161:Phosphatidylethanolamine-binding protein	-
novel.751	825.342	903.654	838.126	391.368	509.931	448.955	855.707	450.085	-0.926792	1.16936e-07	7.1926e-07	-	Chr6	3220483	3225445	+	3628	-	PF03101:FAR1 DNA-binding domain|PF10551:MULE transposase domain|PF04434:SWIM zinc finger	FAR1
novel.752	136.697	130.623	118.242	41.3485	74.3836	56.6311	128.521	57.4544	-1.15947	0.000195446	0.000665932	-	Chr6	3226290	3228933	+	1458	-	-	-
novel.753	32.2399	24.6256	27.8216	2.88478	5.37713	12.9637	28.2291	7.07522	-1.95507	0.00381256	0.00976528	-	Chr6	3503092	3504295	+	524	-	-	-
novel.755	2.57919	5.3534	3.4777	575.032	284.092	322.047	3.80343	393.724	6.66811	5.11336e-31	3.8023e-29	-	Chr6	5268824	5270253	+	1305	-	-	-
novel.756	67.0591	69.5942	135.63	212.512	259.894	290.661	90.7612	254.356	1.48694	9.76157e-06	4.28874e-05	-	Chr6	6680730	6682057	+	1221	-	-	-
novel.758	0	0	1.15923	32.6941	18.8199	10.9168	0.386411	20.8103	5.62709	7.55298e-05	0.000280497	-	Chr6	7295057	7299399	+	449	-	-	-
novel.76	161.2	205.571	168.089	1642.4	1112.17	889.722	178.286	1214.76	2.76655	5.00659e-24	2.13177e-22	-	Chr1	8779278	8780033	-	612	-	-	-
novel.761	50.2943	52.4633	85.7833	205.781	87.8264	137.143	62.847	143.583	1.19019	0.00343002	0.00889944	-	Chr6	9611570	9613689	+	892	-	-	-
novel.763	83.8238	157.39	100.853	14.4239	1.79238	0	114.022	5.40542	-4.41846	0.00172978	0.00482734	-	Chr6	10283865	10285298	+	1282	-	-	-
novel.766	0	1.07068	0	5.76956	11.6504	33.4328	0.356893	16.9509	5.34765	0.000512574	0.00160431	-	Chr6	11668138	11680576	+	491	-	-	-
novel.768	3.86879	1.07068	8.11463	26.9246	11.6504	13.646	4.35137	17.407	2.00427	0.0237433	0.0490119	-	Chr6	12358877	12360645	+	1077	-	-	-
novel.769	3.86879	2.14136	2.31847	38.4637	20.6123	8.18763	2.77621	22.4212	3.01956	0.0012149	0.00350925	-	Chr6	12364774	12365526	+	537	-	-	-
novel.771	1.2896	0	6.9554	4377.17	3778.33	5742.26	2.74833	4632.59	10.7314	8.77182e-72	6.11728e-69	-	Chr6	13419625	13421420	+	534	-	-	-
novel.774	72.2174	83.513	120.56	57.6956	25.0933	40.9381	92.0969	41.2423	-1.16235	0.0049426	0.0122782	-	Chr6	14227055	14230214	+	930	-	-	-
novel.776	266.947	240.903	208.662	181.741	119.193	87.3347	238.837	129.423	-0.888461	0.00497165	0.0123397	-	Chr6	15088480	15090087	+	1443	-	-	-
novel.779	949.144	778.384	875.221	449.064	573.56	566.993	867.583	529.872	-0.709976	0.00013548	0.000477372	-	Chr6	16155265	16162903	+	5577	-	PF04195:Putative gypsy type transposon	Transposase_28
novel.780	47.7151	43.8979	32.4585	93.2745	101.269	85.9701	41.3572	93.5046	1.17743	0.000214903	0.000725996	-	Chr6	17609554	17611633	+	1040	-	-	-
novel.783	214.073	206.641	268.942	89.4281	82.4493	88.6993	229.885	86.8589	-1.40378	2.17664e-09	1.72653e-08	-	Chr6	21005602	21008364	+	2589	-	-	-
novel.786	398.486	359.748	447.464	50.9644	38.5361	32.0682	401.899	40.5229	-3.32269	4.23712e-37	4.99226e-35	-	Chr6	22019986	22029102	+	3553	-	-	-
novel.788	541.631	647.761	730.317	193.28	272.441	255.181	639.903	240.301	-1.41205	2.41732e-10	2.20559e-09	-	Chr6	23287987	23296730	+	2767	-	-	-
novel.790	0	0	0	257.707	40.3285	52.5373	0	116.858	9.08313	8.87173e-11	8.60915e-10	-	Chr6	23751495	23754598	+	969	-	-	-
novel.792	1.2896	4.28272	1.15923	41.3485	51.0827	49.1258	2.24385	47.1857	4.35191	7.2565e-09	5.36656e-08	-	Chr6	23902687	23903428	+	644	-	-	-
novel.793	9.02718	3.21204	6.9554	464.449	572.664	717.1	6.39821	584.738	6.54693	1.27648e-48	3.16702e-46	-	Chr6	23968093	23969144	+	691	-	-	-
novel.794	0	0	1.15923	150.008	144.286	99.6162	0.386411	131.304	8.28906	1.6295e-11	1.75377e-10	-	Chr6	23982477	23984682	+	2080	-	-	-
novel.795	0	0	0	26.9246	65.4217	56.6311	0	49.6591	7.85269	2.49781e-09	1.97038e-08	-	Chr6	23996284	23996898	+	529	-	-	-
novel.797	9.02718	20.3429	11.5923	127.892	83.3455	56.6311	13.6541	89.2895	2.69174	1.27776e-07	7.81468e-07	-	Chr6	24345517	24346343	+	649	-	-	-
novel.799	327.558	350.112	282.853	140.393	202.538	173.305	320.174	172.079	-0.895041	9.35725e-05	0.00034088	-	Chr6	24935327	24938206	+	2778	-	PF03101:FAR1 DNA-binding domain|PF10551:MULE transposase domain|PF04434:SWIM zinc finger	FAR1
novel.801	154.752	178.804	184.318	82.697	113.816	111.898	172.624	102.803	-0.745571	0.00298491	0.00785035	-	Chr6	25632370	25643694	+	1277	-	-	-
novel.803	6.44799	5.3534	23.1847	325.018	128.155	103.028	11.662	185.4	3.98826	2.37534e-10	2.17036e-09	-	Chr6	27255399	27256754	+	1254	-	-	-
novel.804	358.508	426.131	352.407	417.331	628.228	1084.86	379.015	710.14	0.906724	0.00769888	0.0182318	-	Chr6	27932394	27939391	+	2415	-	-	-
novel.805	11.6064	14.9895	10.4331	39.4253	44.8094	42.9851	12.343	42.4066	1.7759	0.00015731	0.000545793	-	Chr6	28028910	28029537	+	540	-	-	-
novel.806	207.625	248.398	216.777	76.9274	72.5912	27.9744	224.266	59.1643	-1.93262	5.58541e-07	3.07752e-06	-	Chr6	28069874	28072046	+	2173	-	-	-
novel.81	126.381	124.199	192.433	292.324	250.036	195.821	147.671	246.06	0.734455	0.0101549	0.0232541	-	Chr1	14785659	14788732	-	1183	-	-	-
novel.811	105.747	96.3612	114.764	175.01	184.615	135.096	105.624	164.907	0.640552	0.011641	0.0262128	-	Chr6	29384718	29388479	+	2696	-	-	-
novel.812	11.6064	19.2722	15.07	23.0782	46.6018	66.1833	15.3162	45.2878	1.56443	0.00535142	0.0131808	-	Chr6	29495378	29497960	+	1107	-	-	-
novel.813	95.4302	140.259	91.5794	30.771	63.6293	66.8656	109.09	53.7553	-1.01644	0.00966691	0.0222611	-	Chr6	30147820	30149322	+	1503	-	-	-
novel.830	0	1.07068	0	4.80796	5.37713	17.0576	0.356893	9.08088	4.44939	0.0064734	0.0156457	-	Chr6	10753941	10755495	-	687	-	PF00106:short chain dehydrogenase	adh_short
novel.831	370.114	249.468	638.737	266.361	74.3836	136.46	419.44	159.068	-1.40002	0.00347185	0.00898987	-	Chr6	11131635	11139085	-	1954	-	PF14541:Xylanase inhibitor C-terminal|PF14543:Xylanase inhibitor N-terminal	-
novel.833	28.3711	29.979	30.1401	4.80796	3.58475	12.9637	29.4967	7.11882	-2.01292	0.00203067	0.00555705	-	Chr6	11682220	11683226	-	485	-	-	-
novel.834	46.4255	68.5235	73.0317	25.963	17.9238	21.8337	62.6602	21.9068	-1.52127	0.000156054	0.000542093	-	Chr6	11703378	11704383	-	645	-	-	-
novel.838	137.987	133.835	154.178	247.129	219.566	182.857	142	216.517	0.606095	0.0086622	0.0202016	-	Chr6	14963707	14965916	-	2210	-	-	-
novel.839	1.2896	3.21204	0	25.0014	16.1314	22.516	1.50055	21.2163	3.78593	0.000150777	0.000525248	-	Chr6	14970483	14972284	-	1098	-	-	-
novel.843	1551.39	1657.41	1285.59	797.16	974.156	806.481	1498.13	859.266	-0.802248	1.09808e-05	4.77162e-05	-	Chr6	18029616	18031365	-	1481	-	-	-
novel.852	1.2896	0	2.31847	19.2319	8.06569	10.2345	1.20269	12.5107	3.40198	0.0049333	0.0122598	-	Chr6	24208742	24209836	-	629	-	-	-
novel.853	0	1.07068	2.31847	281.747	93.2035	88.6993	1.12972	154.55	7.0551	1.6334e-12	1.98898e-11	-	Chr6	24262104	24263297	-	925	-	-	-
novel.854	0	0	0	87.5049	52.8751	21.8337	0	54.0712	7.96883	4.58442e-09	3.49769e-08	-	Chr6	24298777	24299537	-	620	-	-	-
novel.855	19.344	50.322	11.5923	280.785	298.431	372.537	27.0861	317.251	3.5386	5.56231e-15	9.10842e-14	-	Chr6	24414001	24420916	-	1450	-	-	-
novel.859	502.943	654.185	585.413	406.754	476.772	395.053	580.847	426.193	-0.448102	0.019048	0.0404523	-	Chr6	27045321	27049107	-	2888	-	PF00564:PB1 domain|PF03108:MuDR family transposase|PF10551:MULE transposase domain|PF04434:SWIM zinc finger	MuDR
novel.860	1.2896	2.14136	1.15923	29.8094	25.9894	17.7399	1.53006	24.5129	3.9791	2.45915e-05	9.98951e-05	-	Chr6	27709207	27711226	-	1120	-	-	-
novel.861	257.919	222.701	234.165	349.058	313.666	513.774	238.262	392.166	0.721623	0.00444168	0.0111792	-	Chr6	27818391	27823007	-	4617	-	-	-
novel.862	878.216	758.041	743.068	367.328	527.855	459.872	793.108	451.685	-0.811265	6.39839e-05	0.000241159	-	Chr6	27824850	27832599	-	7671	-	-	-
novel.866	361.087	383.303	372.114	553.877	509.931	828.997	372.168	630.935	0.762757	0.00145063	0.00412459	-	Chr7	937976	938906	+	816	-	-	-
novel.869	598.373	570.672	412.687	387.522	328.901	292.025	527.244	336.149	-0.650568	0.00443185	0.0111566	-	Chr7	3524028	3526868	+	2400	-	-	-
novel.870	167.648	159.531	159.974	478.873	277.818	183.539	162.384	313.41	0.946699	0.00792444	0.0187059	-	Chr7	3625980	3627314	+	876	-	-	-
novel.873	447.49	468.958	387.184	610.611	654.217	605.885	434.544	623.571	0.520687	0.00179017	0.00498026	-	Chr7	5641666	5645405	+	2872	-	-	-
novel.880	385.59	340.476	381.388	108.66	196.265	221.748	369.151	175.558	-1.06848	0.000279418	0.000922915	-	Chr7	10525796	10529044	+	2926	-	-	-
novel.884	1975.66	1475.4	1290.23	726.964	1012.69	730.064	1580.43	823.24	-0.940881	8.01707e-05	0.000296026	-	Chr7	18495882	18499066	+	2810	-	PF00249:Myb-like DNA-binding domain	Myb_DNA-binding
novel.885	28.3711	28.9084	33.6178	6.73115	2.68856	1.3646	30.2991	3.59477	-3.13343	1.26321e-05	5.42069e-05	-	Chr7	18564531	18564903	+	373	-	-	-
novel.886	439.753	412.212	394.139	585.61	550.259	697.313	415.368	611.061	0.558474	0.00192091	0.00529543	-	Chr7	19247339	19249697	+	2154	-	PF10551:MULE transposase domain|PF04434:SWIM zinc finger	SWIM
novel.887	105.747	133.835	91.5794	50.9644	25.0933	71.6418	110.387	49.2331	-1.15864	0.00628182	0.015224	-	Chr7	21368527	21371019	+	2174	-	PF12796:Ankyrin repeats (3 copies)|PF13962:Domain of unknown function	-
novel.888	65.7695	76.0183	66.0763	325.018	241.971	197.868	69.288	254.952	1.87556	6.03366e-11	6.02736e-10	-	Chr7	21591158	21592554	+	1090	-	PF01657:Salt stress response/antifungal	-
novel.892	809.867	792.303	751.183	455.795	565.495	592.921	784.451	538.07	-0.542528	0.00207121	0.0056524	-	Chr7	25932126	25936221	+	3260	-	PF03101:FAR1 DNA-binding domain|PF10551:MULE transposase domain|PF00320:GATA zinc finger	FAR1
novel.893	229.548	266.599	251.554	1101.02	656.01	856.972	249.234	871.335	1.80472	7.42903e-14	1.04237e-12	-	Chr7	26187477	26189191	+	475	-	PF10215:Oligosaccaryltransferase	-
novel.894	2.57919	1.07068	1.15923	34.6173	1.79238	4.77612	1.60304	13.7286	3.10937	0.022567	0.0468725	-	Chr7	26775920	26777057	+	820	-	-	-
novel.895	21.9232	32.1204	11.5923	7.69274	4.48094	6.82302	21.8786	6.33223	-1.79088	0.0100617	0.0230693	-	Chr7	28301700	28302515	+	721	-	-	-
novel.898	370.114	314.78	338.496	108.66	100.373	83.2409	341.13	97.4246	-1.81246	9.01754e-17	1.83646e-15	-	Chr7	2198149	2203017	-	4227	-	PF03101:FAR1 DNA-binding domain|PF04434:SWIM zinc finger|PF10551:MULE transposase domain	FAR1
novel.899	25.7919	41.7565	52.1655	19.2319	4.48094	12.9637	39.9046	12.2255	-1.71202	0.00553261	0.0135805	-	Chr7	2276961	2280286	-	1079	-	-	-
novel.9	835.659	846.908	755.82	296.171	412.246	410.746	812.796	373.054	-1.12196	2.00553e-08	1.38662e-07	-	Chr1	5364668	5368434	+	3044	-	PF00731:AIR carboxylase	-
novel.900	94.1406	145.612	69.554	197.126	165.795	163.07	103.102	175.331	0.762289	0.0187555	0.0399034	-	Chr7	2539745	2541175	-	690	-	-	-
novel.902	43.8463	49.2513	51.0063	107.698	95.8921	141.237	48.0346	114.942	1.2607	5.25646e-05	0.000201504	-	Chr7	5398878	5399641	-	764	-	-	-
novel.910	29.6607	13.9188	24.3439	9.61593	2.68856	2.04691	22.6412	4.7838	-2.27618	0.00459655	0.011515	-	Chr7	14676766	14685474	-	756	-	-	-
novel.914	416.54	414.353	392.98	208.666	181.926	193.774	407.958	194.789	-1.06704	1.48225e-09	1.20537e-08	-	Chr7	19813112	19816946	-	3149	-	-	-
novel.915	5550.43	5510.79	4811.98	1909.72	2252.12	2137.65	5291.06	2099.83	-1.33313	4.65763e-19	1.20785e-17	-	Chr7	20428371	20433002	-	3809	-	PF13963:Transposase-associated domain	-
novel.916	91.5614	130.623	83.4648	193.28	164.002	165.799	101.883	174.361	0.771013	0.00467885	0.0116988	-	Chr7	22328128	22331546	-	2219	-	PF04827:Plant transposon protein	DUF635
novel.919	21.9232	13.9188	28.9808	3.84637	0.896188	1.3646	21.6076	2.03572	-3.44838	8.48081e-05	0.000311547	-	Chr7	24115683	24117336	-	521	-	-	-
novel.920	2.57919	9.63612	0	22.1166	18.8199	23.1983	4.07177	21.3783	2.36665	0.0109306	0.0248255	-	Chr7	24135623	24138335	-	542	-	-	-
novel.922	1452.09	1342.63	1377.17	2116.47	1787	1834.71	1390.63	1912.73	0.459829	0.00182257	0.00505619	-	Chr7	24814085	24821847	-	2470	-	PF00026:Eukaryotic aspartyl protease	Asp
novel.923	6.44799	7.49476	5.79617	93.2745	36.7437	75.7356	6.57964	68.5846	3.3784	1.01873e-08	7.36105e-08	-	Chr7	25478780	25480690	-	1911	-	PF07727:Reverse transcriptase (RNA-dependent DNA polymerase)	RVT_2
novel.924	23.2127	20.3429	25.5031	86.5433	75.2798	94.84	23.0196	85.5544	1.898	9.90999e-08	6.16014e-07	-	Chr7	25480787	25484733	-	3621	-	PF00665:Integrase core domain|PF13976:GAG-pre-integrase domain|PF00098:Zinc knuckle|PF14244:gag-polypeptide of LTR copia-type	rve
novel.925	0	1.07068	6.9554	68.2731	24.1971	45.7143	2.67536	46.0615	4.08933	4.18447e-06	1.97823e-05	-	Chr7	25492049	25492631	-	416	-	-	-
novel.926	0	2.14136	3.4777	17.3087	15.2352	21.8337	1.87302	18.1258	3.24217	0.000725432	0.00219467	-	Chr7	26595301	26598376	-	892	-	PF01479:S4 domain	S4
novel.927	109.616	122.057	51.0063	45.1949	38.5361	55.9488	94.2265	46.5599	-1.01356	0.0146425	0.0320323	-	Chr7	26704956	26706077	-	1053	-	-	-
novel.928	394.617	295.508	365.158	660.614	454.367	621.578	351.761	578.853	0.719813	0.0016845	0.00471781	-	Chr7	26728455	26730368	-	754	-	-	-
novel.929	150.883	143.471	118.242	51.926	98.5807	66.8656	137.532	72.4574	-0.924053	0.00432642	0.0109242	-	Chr7	28888194	28892691	-	3018	-	-	-
novel.930	0	4.28272	1.15923	38.4637	9.85807	20.4691	1.81398	22.9303	3.60043	0.000689729	0.00209896	-	Chr7	29040419	29041469	-	930	-	-	-
novel.935	285.001	263.387	267.783	482.719	383.568	463.966	272.057	443.418	0.705549	0.00017057	0.00058722	-	Chr8	1865689	1867702	+	1125	-	-	-
novel.936	2672.05	2533.23	2494.67	1404.89	1630.17	1481.28	2566.65	1505.44	-0.769588	2.86561e-08	1.93008e-07	-	Chr8	3169631	3175817	+	3485	-	PF01028:Eukaryotic DNA topoisomerase I, catalytic core|PF02919:Eukaryotic DNA topoisomerase I, DNA binding fragment|PF14370:C-terminal topoisomerase domain	-
novel.937	38.6879	38.5445	39.4139	131.738	79.7607	103.028	38.8821	104.842	1.42977	2.48237e-05	0.000100759	-	Chr8	3837298	3839848	+	708	-	-	-
novel.939	637.061	647.761	692.062	407.715	468.706	362.985	658.961	413.135	-0.674971	0.000140348	0.000492908	-	Chr8	4648835	4653823	+	3099	-	PF05699:hAT family C-terminal dimerisation region|PF14372:Domain of unknown function (DUF4413)	hATC
novel.94	59.3215	79.2303	125.197	229.821	135.324	152.836	87.9163	172.66	0.970565	0.00818068	0.0192298	-	Chr1	18870102	18872627	-	2526	-	-	-
novel.940	10.3168	16.0602	28.9808	62.5035	87.8264	128.955	18.4526	93.095	2.33286	2.40333e-06	1.18188e-05	-	Chr8	5890759	5893272	+	1838	-	PF07714:Protein tyrosine kinase|PF11721:Di-glucose binding within endoplasmic reticulum	Pkinase_Tyr
novel.941	336.585	278.377	259.668	500.99	508.139	545.16	291.543	518.096	0.831548	7.73495e-06	3.47165e-05	-	Chr8	5998756	6002764	+	3263	-	PF00931:NB-ARC domain	NB-ARC
novel.942	237.286	461.463	278.216	40.3869	36.7437	45.032	325.655	40.7209	-2.99781	1.45606e-19	3.91769e-18	-	Chr8	7831351	7837073	+	5723	-	PF02992:Transposase family tnp2|PF13963:Transposase-associated domain|PF13952:Domain of unknown function (DUF4216)|PF13960:Domain of unknown function (DUF4218)	Transposase_21
novel.943	0	0	0	12.5007	8.96188	23.8806	0	15.1144	6.14089	4.42217e-05	0.000171794	-	Chr8	8103081	8103768	+	619	-	-	-
novel.946	14.1856	6.42408	10.4331	135.585	60.0446	120.085	10.3476	105.238	3.36236	7.49302e-11	7.36542e-10	-	Chr8	8674002	8678461	+	982	-	-	-
novel.947	756.994	426.131	544.84	112.506	382.672	352.75	575.988	282.643	-1.02547	0.0165869	0.0358032	-	Chr8	9017795	9018545	+	683	-	-	-
novel.949	1.2896	3.21204	1.15923	4253.12	1065.57	1763.75	1.88696	2360.81	10.2548	7.47889e-38	9.14587e-36	-	Chr8	9552677	9554518	+	1392	-	-	-
novel.950	9.02718	10.7068	13.9108	0	3.58475	0.682302	11.2149	1.42235	-2.99724	0.00954806	0.022011	-	Chr8	9642415	9642765	+	325	-	-	-
novel.952	29.6607	42.8272	26.6624	47.118	60.0446	81.8763	33.0501	63.013	0.932199	0.0232992	0.0481722	-	Chr8	10371746	10374936	+	854	-	-	-
novel.953	2549.53	2337.29	2120.24	1744.33	1389.99	1566.57	2335.69	1566.96	-0.57587	0.000525637	0.00164261	-	Chr8	11366361	11369572	+	1254	-	-	-
novel.954	2.57919	4.28272	4.63693	23.0782	18.8199	34.7974	3.83295	25.5652	2.73172	0.000201862	0.000685618	-	Chr8	13720104	13721933	+	674	-	-	-
novel.956	793.102	702.366	571.502	538.492	332.486	328.187	688.99	399.722	-0.786688	0.00295864	0.00778919	-	Chr8	14094446	14096026	+	1581	-	-	-
novel.957	938.827	861.897	987.667	664.46	745.628	683.667	929.464	697.919	-0.413153	0.00666082	0.0160296	-	Chr8	14545030	14548149	+	2864	-	PF05699:hAT family C-terminal dimerisation region|PF04937:Protein of unknown function (DUF 659)	DUF659
novel.958	927.22	766.607	731.476	485.604	485.734	416.204	808.434	462.514	-0.806113	9.63077e-06	4.23777e-05	-	Chr8	15082910	15102441	+	3793	-	PF03108:MuDR family transposase|PF04434:SWIM zinc finger|PF10551:MULE transposase domain	MuDR
novel.959	808.577	713.073	875.221	242.321	227.632	212.196	798.957	227.383	-1.81435	1.2703e-24	5.69055e-23	-	Chr8	15690171	15695733	+	5489	-	-	-
novel.96	0	1.07068	1.15923	33.6557	12.5466	4.09381	0.743304	16.7654	4.44052	0.001873	0.00517829	-	Chr1	19433265	19434926	-	489	-	-	-
novel.960	16.7648	56.746	27.8216	324.057	228.528	393.006	33.7775	315.197	3.21072	4.73059e-14	6.78884e-13	-	Chr8	16420391	16437743	+	1872	-	-	-
novel.967	1039.42	1047.12	978.393	751.004	715.158	767.59	1021.64	744.584	-0.4561	0.00100257	0.00294875	-	Chr8	21622602	21627785	+	2247	-	-	-
novel.968	0	0	0	355.789	258.102	331.599	0	315.163	10.5165	3.27487e-18	7.74532e-17	-	Chr8	22428975	22431486	+	2205	-	-	-
novel.970	318.53	300.861	382.547	186.549	239.282	216.29	333.979	214.04	-0.641026	0.00252331	0.00674706	-	Chr8	24285916	24291678	+	2847	-	PF04042:DNA polymerase alpha/epsilon subunit B	-
novel.972	136.697	104.927	84.624	42.3101	54.6675	69.5948	108.749	55.5241	-0.960901	0.00508569	0.0125912	-	Chr8	25542724	25544837	+	2114	-	-	-
novel.975	74.7966	143.471	111.286	1.92319	0.896188	27.9744	109.851	10.2646	-3.38809	0.000130082	0.000460427	-	Chr8	28110168	28111487	+	1320	-	-	-
novel.976	21.9232	104.927	18.5477	1.92319	0.896188	12.9637	48.4658	5.26104	-3.16549	0.00144581	0.00411235	-	Chr8	28114026	28115060	+	1035	-	-	-
novel.977	0	0	3.4777	22.1166	14.339	23.1983	1.15923	19.8846	4.09395	0.000340971	0.00110501	-	Chr8	28576033	28576790	+	652	-	-	-
novel.978	141.856	118.845	168.089	69.2347	69.9027	82.5586	142.93	73.8986	-0.947244	0.000488657	0.00153579	-	Chr8	28770276	28773466	+	2283	-	-	-
novel.981	0	0	0	4.80796	4.48094	14.3284	0	7.87242	5.20302	0.00291962	0.00769667	-	Chr8	29717294	29719498	+	331	-	-	-
novel.984	433.305	313.709	242.28	113.468	89.6188	212.196	329.765	138.428	-1.24743	0.000934135	0.00276297	-	Chr8	1869870	1878737	-	3988	-	PF07002:Copine	-
novel.985	39.9775	35.3324	30.1401	5.76956	19.7161	3.41151	35.15	9.6324	-1.88252	0.00708033	0.0169098	-	Chr8	3854243	3855226	-	714	-	-	-
novel.986	662.853	546.047	670.037	1339.5	1007.32	904.733	626.312	1083.85	0.790953	0.000240174	0.000804207	-	Chr8	4175933	4177573	-	937	-	-	-
novel.987	16.7648	35.3324	25.5031	67.3115	55.5636	60.7249	25.8668	61.2	1.23136	0.00270178	0.00718183	-	Chr8	4752778	4753508	-	582	-	-	-
novel.99	194.729	145.612	133.312	100.967	80.6569	90.0639	157.884	90.5627	-0.800537	0.00309133	0.00810791	-	Chr1	21625203	21629180	-	2772	-	PF10536:Plant mobile domain	-
novel.990	5.15839	16.0602	1.15923	76.9274	78.8645	73.0064	7.45927	76.2661	3.32841	1.4977e-07	9.05039e-07	-	Chr8	5591697	5593135	-	1223	-	PF14372:Domain of unknown function (DUF4413)|PF05699:hAT family C-terminal dimerisation region	hATC
novel.992	60.6111	41.7565	82.3056	442.333	405.077	339.104	61.5577	395.505	2.68585	5.29499e-20	1.48669e-18	-	Chr8	5604082	5609256	-	3415	-	PF05699:hAT family C-terminal dimerisation region|PF03106:WRKY DNA -binding domain|PF02892:BED zinc finger|PF14372:Domain of unknown function (DUF4413)	hATC
novel.993	3383.9	3127.46	2905.04	580.802	923.97	586.78	3138.8	697.184	-2.17097	3.14492e-21	1.0169e-19	-	Chr8	6917107	6921754	-	3327	-	PF13960:Domain of unknown function (DUF4218)|PF02992:Transposase family tnp2|PF13963:Transposase-associated domain	Transposase_21
novel.994	940.116	762.324	1105.91	462.526	291.261	249.04	936.116	334.276	-1.48747	1.45259e-07	8.79838e-07	-	Chr8	8042230	8043309	-	580	-	-	-
novel.997	19.344	25.6963	26.6624	64.4267	61.837	47.7612	23.9009	58.0083	1.27037	0.00124545	0.00358944	-	Chr8	8395230	8399901	-	2182	-	-	-
OsR498G0100002300.01	250.182	383.303	466.012	895.243	529.647	507.633	366.499	644.174	0.812117	0.0110449	0.0250455	OsR498G0100002300.01	Chr1	51148	52666	+	1178	-	-	-
OsR498G0100002900.01	764.731	705.578	663.081	1057.75	1033.3	1214.5	711.13	1101.85	0.632716	7.58545e-05	0.000281581	OsR498G0100002900.01	Chr1	55753	60561	+	2990	-	-	-
OsR498G0100003100.01	1452.09	1385.46	1497.73	2351.09	2940.39	2769.47	1445.09	2686.98	0.895061	8.53864e-09	6.25383e-08	OsR498G0100003100.01	Chr1	61707	67313	+	3406	-	Pyridoxal phosphate-dependent decarboxylase	-
OsR498G0100006300.01	5028.14	5019.35	4439.86	1493.35	2037.04	1825.84	4829.12	1785.41	-1.43531	2.97092e-16	5.69106e-15	OsR498G0100006300.01	Chr1	95704	102911	+	4510	-	RNA recognition motif domain	RRM_1
OsR498G0100006700.01	4665.76	5557.9	3689.84	2484.76	3315	2540.21	4637.83	2779.99	-0.73848	0.000726247	0.00219662	OsR498G0100006700.01	Chr1	105204	107019	+	1163	-	-	DnaJ
OsR498G0100006900.01	127.67	107.068	130.993	27.8862	39.4323	46.3966	121.91	37.905	-1.67399	1.63844e-07	9.83632e-07	OsR498G0100006900.01	Chr1	108055	111563	+	2344	-	-	-
OsR498G0100010900.01	1507.54	1416.51	1270.52	766.389	837.936	604.52	1398.19	736.282	-0.926138	1.10034e-06	5.7544e-06	OsR498G0100010900.01	Chr1	150049	151238	+	1027	-	-	-
OsR498G0100011300.01	319.82	315.851	345.451	198.088	275.13	171.94	327.041	215.053	-0.606792	0.012348	0.0275739	OsR498G0100011300.01	Chr1	154117	158000	+	2012	-	Histone-fold	Histone
OsR498G0100011700.01	3184.02	3492.56	3413.94	788.506	1022.55	556.759	3363.5	789.272	-2.09232	3.50498e-18	8.26682e-17	OsR498G0100011700.01	Chr1	162043	164356	+	1955	-	Shikimate kinase/gluconokinase	SKI
OsR498G0100011900.01	811.157	1006.44	836.966	1356.81	1273.48	1345.5	884.854	1325.26	0.582138	0.000276654	0.000914254	OsR498G0100011900.01	Chr1	164470	167027	+	1346	-	-	-
OsR498G0100013300.01	273.395	337.264	245.757	142.316	187.303	152.153	285.472	160.591	-0.831186	0.000438206	0.00139009	OsR498G0100013300.01	Chr1	194997	196965	+	1969	-	Proton-dependent oligopeptide transporter family	-
OsR498G0100014200.01	443.621	386.515	430.075	952.938	685.584	786.012	420.071	808.178	0.944229	1.48758e-06	7.5963e-06	OsR498G0100014200.01	Chr1	202852	207147	-	2018	-	Emopamil-binding protein	EBP
OsR498G0100014700.01	161.2	188.44	191.273	237.513	326.212	334.328	180.304	299.351	0.731917	0.00165514	0.00464212	OsR498G0100014700.01	Chr1	214353	217686	+	2504	-	-	-
OsR498G0100015500.01	3258.81	3101.76	3026.76	1831.83	1770.87	1378.93	3129.11	1660.54	-0.914645	7.92899e-08	5.00347e-07	OsR498G0100015500.01	Chr1	226316	230889	+	2884	-	Tetratricopeptide-like helical domain	-
OsR498G0100016300.01	4384.63	4440.11	4793.43	2271.28	2955.63	2472.66	4539.39	2566.52	-0.822699	4.00749e-07	2.25677e-06	OsR498G0100016300.01	Chr1	243738	245850	+	1561	-	-	-
OsR498G0100017400.01	1737.09	1917.59	1714.51	668.307	768.929	601.791	1789.73	679.676	-1.39779	3.94164e-17	8.35026e-16	OsR498G0100017400.01	Chr1	265438	273341	-	3197	-	De-etiolated protein 1, Det1	-
OsR498G0100017900.01	103.168	113.492	132.153	367.328	268.856	341.834	116.271	326.006	1.48636	3.83559e-10	3.41392e-09	OsR498G0100017900.01	Chr1	278278	285269	+	3271	-	Sas10 C-terminal domain	-
OsR498G0100021400.01	1748.69	1658.48	1820	3794.44	2062.13	2265.93	1742.39	2707.5	0.635692	0.0135432	0.0298808	OsR498G0100021400.01	Chr1	325541	329226	-	2456	-	-	PfkB
OsR498G0100022900.01	487.468	570.672	534.406	960.631	849.586	682.302	530.849	830.84	0.644703	0.00110119	0.00320922	OsR498G0100022900.01	Chr1	336931	339746	+	1683	-	Retrieval of early ER protein Rer1	-
OsR498G0100023600.01	34.8191	41.7565	44.0509	100.967	91.4112	103.71	40.2088	98.6961	1.29313	1.97559e-05	8.15228e-05	OsR498G0100023600.01	Chr1	348068	350182	-	1142	-	-	-
OsR498G0100023900.01	144.435	126.34	92.7387	30.771	66.3179	21.8337	121.171	39.6408	-1.61796	0.000391838	0.00125629	OsR498G0100023900.01	Chr1	353533	367397	+	4380	-	-	-
OsR498G0100024100.01	25.7919	19.2722	16.2293	0	5.37713	2.72921	20.4311	2.70211	-2.90096	0.00111414	0.00324288	OsR498G0100024100.01	Chr1	367974	368979	+	624	-	-	-
OsR498G0100024800.01	14999.3	17588.1	15264.8	6770.57	7105.87	3474.28	15950.7	5783.58	-1.46374	1.47204e-07	8.90996e-07	OsR498G0100024800.01	Chr1	388901	398526	-	3797	-	1-deoxy-D-xylulose 5-phosphate reductoisomerase, N-terminal	-
OsR498G0100024900.01	501.653	508.573	430.075	1166.41	835.247	983.88	480.101	995.18	1.0514	1.0046e-07	6.24015e-07	OsR498G0100024900.01	Chr1	389662	392418	+	896	-	Zinc finger, RING-H2-type	-
OsR498G0100027200.01	16.7648	33.1911	45.2101	0	0	0	31.722	0	-7.6881	2.07384e-08	1.42887e-07	OsR498G0100027200.01	Chr1	424366	425193	-	828	-	Ribonuclease H-like domain	Exonuc_X-T
OsR498G0100027600.01	2686.23	2924.03	3076.6	1220.26	1569.23	1245.2	2895.62	1344.9	-1.10663	9.06383e-11	8.78565e-10	OsR498G0100027600.01	Chr1	431303	435552	-	3499	-	-	-
OsR498G0100027900.01	633.192	615.641	675.833	388.483	483.941	342.516	641.555	404.98	-0.664964	0.000758377	0.00228283	OsR498G0100027900.01	Chr1	437545	446529	+	5366	-	-	-
OsR498G0100028100.01	1920.21	1835.15	1966.06	1204.88	1305.75	1224.73	1907.14	1245.12	-0.615085	2.71987e-06	1.32467e-05	OsR498G0100028100.01	Chr1	451355	462279	+	4386	-	Peptidase S9A, N-terminal domain	-
OsR498G0100028700.01	0	0	0	3407.88	1994.02	2538.85	0	2646.92	13.5865	2.28365e-29	1.4658e-27	OsR498G0100028700.01	Chr1	468882	471128	+	1043	-	Myc-type, basic helix-loop-helix (bHLH) domain	-
OsR498G0100029100.01	0	0	0	110.583	46.6018	51.1727	0	69.4525	8.33153	1.5746e-10	1.47102e-09	OsR498G0100029100.01	Chr1	477930	478576	+	647	-	-	-
OsR498G0100031500.01	32.2399	39.6152	30.1401	95.1977	55.5636	62.7718	33.9984	71.1777	1.0601	0.00620573	0.0150509	OsR498G0100031500.01	Chr1	512590	515573	+	2069	-	-	-
OsR498G0100031800.01	5531.08	4888.72	5100.63	3189.6	3578.48	3275.05	5173.48	3347.71	-0.62788	4.0857e-06	1.93544e-05	OsR498G0100031800.01	Chr1	515959	526749	-	5883	-	Sin3, C-terminal	PAH
OsR498G0100033300.01	689.934	479.665	641.056	25.0014	58.2522	47.0789	603.552	43.4442	-3.78975	1.2257e-32	1.02684e-30	OsR498G0100033300.01	Chr1	542388	548763	+	3516	-	EXS, C-terminal	SPX
OsR498G0100033900.01	447.49	486.089	621.349	1150.06	1356.83	1471.73	518.309	1326.21	1.35545	2.57613e-11	2.69117e-10	OsR498G0100033900.01	Chr1	579652	583224	+	3127	-	Thiolase, N-terminal	Thiolase_N
OsR498G0100034600.01	59.3215	80.301	97.3756	42.3101	21.5085	41.6204	78.9993	35.1463	-1.16721	0.00421022	0.0106679	OsR498G0100034600.01	Chr1	592587	602663	-	3505	-	Pyruvate/Phosphoenolpyruvate kinase-like domain	-
OsR498G0100035600.01	1399.21	1012.86	1848.98	141.354	53.7713	86.6524	1420.35	93.9259	-3.92107	1.80835e-27	1.02327e-25	OsR498G0100035600.01	Chr1	616540	617923	-	1251	-	Cyclophilin-type peptidyl-prolyl cis-trans isomerase domain	Pro_isomerase
OsR498G0100035700.01	2049.17	1854.42	2119.08	1201.03	1255.56	1273.18	2007.56	1243.25	-0.690942	5.22943e-07	2.89567e-06	OsR498G0100035700.01	Chr1	619001	623874	+	2630	-	-	-
OsR498G0100035900.01	285.001	259.105	230.687	123.084	174.757	206.055	258.264	167.965	-0.616402	0.0188674	0.0401085	OsR498G0100035900.01	Chr1	625978	627944	+	1487	-	UspA	Usp
OsR498G0100037600.01	109.616	155.249	134.471	838.509	552.948	474.882	133.112	622.113	2.22133	7.1934e-15	1.15379e-13	OsR498G0100037600.01	Chr1	650635	651936	-	1302	-	-	-
OsR498G0100038300.01	279.843	249.468	382.547	1109.68	423.897	503.539	303.953	679.038	1.15906	0.00220537	0.00597179	OsR498G0100038300.01	Chr1	656030	657094	+	1065	-	-	-
OsR498G0100040000.01	295.318	369.385	321.108	441.371	413.143	551.983	328.603	468.832	0.513041	0.0138333	0.0304504	OsR498G0100040000.01	Chr1	670511	674195	-	2575	-	-	-
OsR498G0100040400.01	12.896	7.49476	8.11463	1.92319	2.68856	0	9.50179	1.53725	-2.69001	0.0221648	0.0461635	OsR498G0100040400.01	Chr1	675455	676642	-	1108	-	Aquaporin-like	-
OsR498G0100043700.01	15.4752	5.3534	6.9554	77.889	47.498	55.9488	9.26132	60.4453	2.72861	5.92692e-07	3.25111e-06	OsR498G0100043700.01	Chr1	718218	720622	+	2243	-	Protein kinase domain	Pkinase
OsR498G0100045000.01	428.146	382.233	304.878	282.708	242.867	211.514	371.752	245.696	-0.59895	0.00857688	0.0200312	OsR498G0100045000.01	Chr1	723774	736127	-	6754	-	Protein kinase domain	Pkinase
OsR498G0100046400.01	542.92	467.887	549.477	192.319	289.469	158.294	520.095	213.36	-1.28734	1.48363e-06	7.57761e-06	OsR498G0100046400.01	Chr1	747607	757626	-	7818	-	Protein kinase domain	Pkinase
OsR498G0100050400.01	0	0	0	5.76956	3.58475	6.82302	0	5.39244	4.6505	0.011631	0.0261926	OsR498G0100050400.01	Chr1	820100	820964	-	863	-	Protein kinase domain	Pkinase
OsR498G0100050600.01	3.86879	12.8482	5.79617	28.8478	53.7713	36.8443	7.50437	39.8211	2.38526	0.000148378	0.000517912	OsR498G0100050600.01	Chr1	821826	823048	-	1125	-	-	-
OsR498G0100050900.01	18.0544	59.9581	15.07	50.0028	129.947	79.8294	31.0275	86.5931	1.47328	0.0145544	0.0318656	OsR498G0100050900.01	Chr1	823825	827786	+	2182	-	Serine-threonine/tyrosine-protein kinase, catalytic domain	Pkinase_Tyr
OsR498G0100051200.01	2103.33	3231.31	2247.75	890.435	1843.46	971.599	2527.47	1235.16	-1.03326	0.00116856	0.00338562	OsR498G0100051200.01	Chr1	832285	833690	-	1195	-	Protein kinase domain	Pkinase
OsR498G0100051400.01	1084.55	1593.17	1250.81	75.0042	463.329	120.085	1309.51	219.473	-2.57722	0.000898301	0.00266577	OsR498G0100051400.01	Chr1	833700	834681	-	880	-	-	-
OsR498G0100052800.01	560.975	463.604	434.712	162.509	210.604	164.435	486.431	179.183	-1.441	2.73673e-11	2.85086e-10	OsR498G0100052800.01	Chr1	851170	854486	-	3039	-	Protein kinase domain	Pkinase
OsR498G0100053600.01	639.64	707.719	574.98	393.291	411.35	373.219	640.78	392.62	-0.707666	3.32701e-05	0.000132337	OsR498G0100053600.01	Chr1	864951	868916	-	2870	-	Protein kinase domain	Pkinase
OsR498G0100054400.01	1519.15	1602.81	1570.76	1220.26	1302.16	1299.1	1564.24	1273.84	-0.296205	0.0223187	0.0464319	OsR498G0100054400.01	Chr1	874355	879977	-	3291	-	Transcription factor, GTP-binding domain	GTP_EFTU
OsR498G0100054600.01	38.6879	42.8272	52.1655	127.892	77.9683	135.096	44.5602	113.652	1.35108	0.000129956	0.000460106	OsR498G0100054600.01	Chr1	883037	884304	-	1117	-	-	-
OsR498G0100054700.01	1176.11	1265.54	1046.79	516.375	540.401	380.725	1162.81	479.167	-1.28076	2.81294e-10	2.54407e-09	OsR498G0100054700.01	Chr1	884364	888207	+	2644	-	Protein kinase domain	Pkinase
OsR498G0100056100.01	27.0815	9.63612	3.4777	24.0398	61.837	52.5373	13.3985	46.138	1.79956	0.0127378	0.0283047	OsR498G0100056100.01	Chr1	900639	904598	+	1826	-	-	-
OsR498G0100056600.01	214.073	193.793	202.866	116.353	101.269	173.305	203.577	130.309	-0.638018	0.02159	0.0451522	OsR498G0100056600.01	Chr1	905463	907897	-	2213	-	Protein kinase domain	Pkinase
OsR498G0100057100.01	376.562	416.494	390.662	255.784	169.38	212.196	394.573	212.453	-0.89437	5.29752e-05	0.000203012	OsR498G0100057100.01	Chr1	920191	925223	+	2685	-	EamA domain	DUF6
OsR498G0100057500.01	134.118	147.754	155.337	330.788	366.541	228.571	145.736	308.633	1.07969	2.79779e-05	0.000112606	OsR498G0100057500.01	Chr1	928885	931044	+	900	-	Fructose-bisphosphate aldolase, class-I	-
OsR498G0100057700.01	1890.55	2024.66	1904.62	1027.94	1311.12	1108.74	1939.94	1149.27	-0.755409	2.57543e-06	1.25931e-05	OsR498G0100057700.01	Chr1	933119	943089	+	5028	-	Helicase-associated domain	HA2
OsR498G0100058700.01	18.0544	8.56544	22.0254	172.125	77.0722	70.9595	16.2151	106.719	2.72273	3.04781e-07	1.75463e-06	OsR498G0100058700.01	Chr1	958897	965803	+	2665	-	Phosphatidyl serine synthase	PSS
OsR498G0100060600.01	647.378	573.884	884.495	1050.06	1113.07	1020.72	701.919	1061.28	0.596455	0.0046782	0.0116988	OsR498G0100060600.01	Chr1	987888	990999	-	2654	-	Glycosyltransferase 61	-
OsR498G0100062400.01	59.3215	35.3324	178.522	50.9644	17.9238	22.516	91.0586	30.468	-1.58436	0.0152764	0.0332724	OsR498G0100062400.01	Chr1	1006200	1009948	-	3224	-	-	-
OsR498G0100063300.01	92.851	99.5732	89.261	123.084	198.058	156.247	93.8951	159.13	0.761099	0.0065702	0.0158425	OsR498G0100063300.01	Chr1	1019936	1028600	+	2513	-	-	-
OsR498G0100064800.01	2083.99	2004.31	2008.95	652.921	904.254	742.345	2032.42	766.507	-1.4067	1.91548e-15	3.32829e-14	OsR498G0100064800.01	Chr1	1058056	1067320	-	5080	-	Leucyl-tRNA synthetase, editing domain	-
OsR498G0100065000.01	318.53	352.254	380.228	1033.71	825.389	688.443	350.338	849.181	1.2759	3.80256e-09	2.92538e-08	OsR498G0100065000.01	Chr1	1067352	1070843	-	2180	-	Threonyl/alanyl tRNA synthetase, class II-like, putative editing domain	-
OsR498G0100065400.01	5715.49	5928.35	5510.99	2177.05	2654.51	1534.5	5718.28	2122.02	-1.43053	2.09732e-10	1.92587e-09	OsR498G0100065400.01	Chr1	1072379	1076862	-	1280	-	-	-
OsR498G0100066200.01	1641.66	1383.32	1350.51	1170.26	996.561	1132.62	1458.49	1099.81	-0.406818	0.0135997	0.0299823	OsR498G0100066200.01	Chr1	1080874	1083408	-	2437	-	-	-
OsR498G0100067400.01	6.44799	19.2722	5.79617	28.8478	25.0933	34.7974	10.5055	29.5795	1.47916	0.0203492	0.042814	OsR498G0100067400.01	Chr1	1098888	1103236	-	2158	-	Zinc finger, RING-CH-type	-
OsR498G0100070800.01	5.15839	0	2.31847	50.9644	13.4428	13.646	2.49228	26.0178	3.42354	0.00108019	0.00315347	OsR498G0100070800.01	Chr1	1129491	1130357	-	867	-	-	-
OsR498G0100073600.01	0	0	0	2.88478	24.1971	19.1045	0	15.3954	6.16434	0.000158081	0.000548247	OsR498G0100073600.01	Chr1	1168234	1169108	-	875	-	-	-
OsR498G0100080000.01	14.1856	23.555	55.6432	406.754	117.401	77.1002	31.1279	200.418	2.6829	5.24836e-05	0.000201253	OsR498G0100080000.01	Chr1	1246110	1247325	-	1107	-	TRAF-like	-
OsR498G0100080200.01	677.039	703.437	1726.1	17001.9	9996.08	6972.45	1035.52	11323.5	3.45079	2.02359e-16	3.95566e-15	OsR498G0100080200.01	Chr1	1248521	1252447	-	1067	-	Proteinase inhibitor I12, Bowman-Birk	-
OsR498G0100081000.01	3.86879	4.28272	18.5477	110.583	224.943	154.2	8.89975	163.242	4.19311	1.62156e-13	2.19523e-12	OsR498G0100081000.01	Chr1	1256916	1258778	-	1863	-	Proteinase inhibitor I12, Bowman-Birk	-
OsR498G0100082800.01	3.86879	14.9895	6.9554	1713.56	1013.59	1604.09	8.60457	1443.75	7.35262	9.32855e-68	5.87084e-65	OsR498G0100082800.01	Chr1	1277981	1278976	-	996	-	Proteinase inhibitor I12, Bowman-Birk	-
OsR498G0100084700.01	42.5567	43.8979	44.0509	14.4239	17.9238	10.9168	43.5018	14.4215	-1.60467	0.000331493	0.00107727	OsR498G0100084700.01	Chr1	1305366	1307912	+	1943	-	Heavy metal-associated domain, HMA	HMA
OsR498G0100085200.01	85.1134	107.068	100.853	50.9644	60.9408	45.032	97.6782	52.3124	-0.906903	0.00243334	0.00653424	OsR498G0100085200.01	Chr1	1310711	1313895	-	1596	-	-	-
OsR498G0100085500.01	1481.75	1396.17	1461.79	1118.33	1114.86	880.17	1446.57	1037.79	-0.479896	0.00395324	0.010091	OsR498G0100085500.01	Chr1	1325546	1331889	+	4219	-	Ubiquitin-conjugating enzyme E2	UQ_con
OsR498G0100086900.01	1695.82	2351.21	1890.71	1104.87	1278.86	1222	1979.25	1201.91	-0.719827	0.000100771	0.000364683	OsR498G0100086900.01	Chr1	1341016	1350648	+	5716	-	XS domain	-
OsR498G0100087200.01	10.3168	8.56544	8.11463	0	0	0	8.99895	0	-5.8665	0.000277991	0.000918556	OsR498G0100087200.01	Chr1	1345793	1349676	-	3884	-	XS domain	-
OsR498G0100089700.01	161.2	214.136	161.133	56.734	95.8921	114.627	178.823	89.0843	-1.00057	0.00232893	0.00628066	OsR498G0100089700.01	Chr1	1405946	1410524	+	2644	-	-	-
OsR498G0100091300.01	0	0	8.11463	103.852	67.2141	89.3816	2.70488	86.8159	4.99645	1.55649e-10	1.45621e-09	OsR498G0100091300.01	Chr1	1420877	1421797	+	921	-	Proteinase inhibitor I12, Bowman-Birk	-
OsR498G0100091500.01	560.975	462.534	242.28	1189.49	793.126	747.121	421.929	909.912	1.10882	0.000934159	0.00276297	OsR498G0100091500.01	Chr1	1423433	1426680	+	1663	-	Serine-threonine/tyrosine-protein kinase, catalytic domain	Pkinase_Tyr
OsR498G0100091900.01	158.62	111.351	102.013	312.518	430.17	320.682	123.995	354.457	1.51813	1.5747e-08	1.10865e-07	OsR498G0100091900.01	Chr1	1432343	1437813	+	1870	-	Mannose-6-phosphate isomerase, type I	-
OsR498G0100093200.01	0	0	1.15923	1.92319	12.5466	7.50533	0.386411	7.32505	4.13038	0.0166266	0.0358829	OsR498G0100093200.01	Chr1	1447377	1449163	-	1596	-	Homeobox domain-like	Myb_DNA-binding
OsR498G0100094400.01	10.3168	1.07068	9.27387	267.323	67.2141	124.861	6.88711	153.133	4.49719	7.23319e-11	7.13721e-10	OsR498G0100094400.01	Chr1	1460682	1464648	-	3348	-	S1/P1 nuclease	-
OsR498G0100094500.01	16.7648	19.2722	16.2293	132.7	501.865	808.528	17.4221	481.031	4.7866	2.58277e-17	5.56751e-16	OsR498G0100094500.01	Chr1	1464221	1467574	+	1880	-	S1/P1 nuclease	-
OsR498G0100094800.01	99.299	58.8874	92.7387	286.555	279.611	262.004	83.6417	276.056	1.72738	6.92118e-11	6.84242e-10	OsR498G0100094800.01	Chr1	1467549	1469365	-	1734	-	-	-
OsR498G0100095000.01	736.36	811.575	690.903	1735.67	1381.03	1363.92	746.279	1493.54	1.00027	1.92894e-08	1.33833e-07	OsR498G0100095000.01	Chr1	1469520	1474803	-	3916	-	-	-
OsR498G0100099600.01	15.4752	4.28272	16.2293	105.775	59.1484	93.4754	11.9957	86.133	2.86007	6.02652e-08	3.86533e-07	OsR498G0100099600.01	Chr1	1539343	1542499	-	2637	-	-	-
OsR498G0100102600.01	357.218	246.256	223.732	1264.49	1433	1809.47	275.736	1502.32	2.44803	8.9261e-23	3.33797e-21	OsR498G0100102600.01	Chr1	1571126	1578668	-	2909	-	Cation efflux protein	-
OsR498G0100103600.01	216.652	117.775	309.515	2111.66	1071.84	1182.43	214.647	1455.31	2.76192	4.95959e-13	6.39222e-12	OsR498G0100103600.01	Chr1	1582722	1583935	-	1008	-	-	-
OsR498G0100110900.01	68.3486	127.411	60.2801	328.865	250.036	256.546	85.3466	278.482	1.70098	3.8345e-07	2.17025e-06	OsR498G0100110900.01	Chr1	1653061	1656207	+	909	-	Signal peptidase complex subunit 3	-
OsR498G0100113300.01	59.3215	52.4633	56.8024	29.8094	23.3009	33.4328	56.1957	28.8477	-0.955318	0.00907915	0.0210415	OsR498G0100113300.01	Chr1	1679795	1681106	+	1208	-	-	-
OsR498G0100119500.01	113.485	38.5445	66.0763	4778.15	1840.77	1772.62	72.7018	2797.18	5.27043	2.41467e-30	1.72116e-28	OsR498G0100119500.01	Chr1	1838368	1840970	+	2145	-	CALMODULIN-BINDING PROTEIN60	-
OsR498G0100124800.01	41.2671	31.0497	81.1463	371.175	145.182	171.258	51.1544	229.205	2.16299	6.27978e-06	2.87402e-05	OsR498G0100124800.01	Chr1	1888786	1889563	-	778	-	-	-
OsR498G0100125200.01	2063.36	1625.29	1366.74	993.325	1222.4	1058.93	1685.13	1091.55	-0.626191	0.00278942	0.0073889	OsR498G0100125200.01	Chr1	1891874	1902505	-	4116	-	Protein kinase domain	Pkinase
OsR498G0100125400.01	571.292	463.604	366.318	98.0824	246.452	105.075	467.071	149.87	-1.6409	1.86543e-05	7.7348e-05	OsR498G0100125400.01	Chr1	1896580	1897389	-	810	-	Wall-associated receptor kinase, galacturonan-binding domain	-
OsR498G0100126200.01	1.2896	0	6.9554	13.4623	69.0065	30.7036	2.74833	37.7241	3.78367	0.000216452	0.000731037	OsR498G0100126200.01	Chr1	1907540	1908379	-	840	-	Wall-associated receptor kinase, galacturonan-binding domain	-
OsR498G0100127300.01	38.6879	71.7355	76.5094	191.357	196.265	172.623	62.3109	186.748	1.57662	4.15193e-07	2.33251e-06	OsR498G0100127300.01	Chr1	1922295	1925738	+	1106	-	Wall-associated receptor kinase, galacturonan-binding domain	-
OsR498G0100127500.01	16.7648	4.28272	1.15923	87.5049	139.805	65.501	7.40224	97.6038	3.75175	4.34512e-08	2.84057e-07	OsR498G0100127500.01	Chr1	1927353	1928135	+	783	-	Wall-associated receptor kinase, galacturonan-binding domain	-
OsR498G0100127700.01	43.8463	41.7565	45.2101	515.414	405.973	497.398	43.6043	472.928	3.44018	5.43803e-45	1.01679e-42	OsR498G0100127700.01	Chr1	1930426	1932245	+	1256	-	Protein kinase domain	Pkinase
OsR498G0100129900.01	38.6879	52.4633	69.554	156.74	99.4769	118.721	53.5684	124.979	1.21773	0.000456601	0.0014433	OsR498G0100129900.01	Chr1	1967774	1969791	+	1196	-	Protein kinase domain	Pkinase
OsR498G0100130500.01	145.724	116.704	135.63	64.4267	89.6188	65.501	132.686	73.1822	-0.858679	0.00209117	0.00569963	OsR498G0100130500.01	Chr1	1976639	1981344	+	2716	-	Protein kinase domain	Pkinase
OsR498G0100132900.01	99.299	63.1701	115.923	121.161	203.435	153.518	92.7975	159.371	0.782783	0.0209816	0.0440261	OsR498G0100132900.01	Chr1	2035379	2038021	+	1911	-	Protein kinase domain	Pkinase
OsR498G0100135400.01	20.6336	21.4136	16.2293	36.5405	60.9408	64.8187	19.4255	54.1	1.48205	0.00095553	0.00282068	OsR498G0100135400.01	Chr1	2062562	2065147	-	2356	-	-	-
OsR498G0100135700.01	70.9278	53.534	38.2547	72.1194	146.079	197.868	54.2388	138.689	1.36013	0.00199858	0.00548203	OsR498G0100135700.01	Chr1	2070764	2072571	+	1709	-	Peptidase C26	-
OsR498G0100136000.01	264.367	261.246	593.527	1629.9	1416.87	1163.33	373.047	1403.37	1.9111	1.97277e-08	1.36544e-07	OsR498G0100136000.01	Chr1	2073479	2076853	-	2632	-	Enolase N-terminal domain-like	MR_MLE_N
OsR498G0100136300.01	41.2671	32.1204	57.9617	139.431	51.9789	80.5117	43.7831	90.6405	1.04875	0.0231851	0.0479864	OsR498G0100136300.01	Chr1	2078841	2080508	+	1203	-	-	-
OsR498G0100136800.01	1198.04	1171.32	1131.41	2199.16	2247.64	2068.74	1166.92	2171.85	0.896111	6.44891e-12	7.31434e-11	OsR498G0100136800.01	Chr1	2082643	2086177	-	3430	-	PB1 domain	-
OsR498G0100139600.01	0	0	1.15923	106.737	76.176	77.7825	0.386411	86.8984	7.69415	5.78738e-10	4.99771e-09	OsR498G0100139600.01	Chr1	2107832	2108623	-	792	-	-	-
OsR498G0100141500.01	81.2446	96.3612	86.9425	47.118	49.2903	45.032	88.1828	47.1468	-0.906643	0.00184687	0.00511593	OsR498G0100141500.01	Chr1	2129632	2136144	+	4619	-	-	-
OsR498G0100141700.01	704.12	892.947	863.629	3141.52	1754.74	2043.5	820.232	2313.25	1.49528	5.66916e-09	4.26352e-08	OsR498G0100141700.01	Chr1	2136619	2137419	+	801	-	Ribosomal protein L26/L24, eukaryotic/archaeal	KOW
OsR498G0100148300.01	42.5567	172.379	108.968	24.0398	25.0933	58.678	107.968	35.937	-1.58091	0.00561847	0.0137637	OsR498G0100148300.01	Chr1	2201062	2202476	+	1415	-	-	-
OsR498G0100149000.01	2439.92	2492.54	2581.61	4624.3	3400.14	3549.34	2504.69	3857.92	0.622999	0.000410364	0.00130999	OsR498G0100149000.01	Chr1	2214369	2221625	-	2465	-	ATPase, AAA-type, core	AAA
OsR498G0100150500.01	477.151	467.887	483.4	235.59	344.136	326.141	476.146	301.956	-0.655453	0.00186114	0.00514826	OsR498G0100150500.01	Chr1	2245004	2249761	+	2992	-	-	-
OsR498G0100151400.01	3554.13	3859.8	3477.7	650.998	1137.26	761.45	3630.54	849.903	-2.09494	7.20428e-19	1.82965e-17	OsR498G0100151400.01	Chr1	2264467	2270053	-	4535	-	-	-
OsR498G0100152900.01	657.695	583.52	682.788	1545.28	1134.57	972.963	641.334	1217.61	0.924452	3.38936e-05	0.000134651	OsR498G0100152900.01	Chr1	2290951	2297267	+	6031	-	Proton-dependent oligopeptide transporter family	-
OsR498G0100159200.01	327.558	404.717	366.318	179.818	284.092	199.915	366.197	221.275	-0.727916	0.00312969	0.00819934	OsR498G0100159200.01	Chr1	2347425	2350972	-	2034	-	-	Mito_carr
OsR498G0100159600.01	9.02718	18.2016	23.1847	180.779	86.9302	111.898	16.8045	126.536	2.90118	5.96111e-10	5.13914e-09	OsR498G0100159600.01	Chr1	2354879	2357567	-	1184	-	Mitochondrial glycoprotein	-
OsR498G0100162200.01	43.8463	76.0183	52.1655	161.548	161.314	191.727	57.3434	171.529	1.57538	1.64835e-07	9.88666e-07	OsR498G0100162200.01	Chr1	2375542	2377855	-	1839	-	Mitochondrial glycoprotein	-
OsR498G0100162600.01	237.286	235.55	295.604	491.374	437.34	455.096	256.147	461.27	0.84819	8.39485e-06	3.73985e-05	OsR498G0100162600.01	Chr1	2379873	2383748	-	2782	-	-	-
OsR498G0100162800.01	537.762	420.777	584.253	64.4267	114.712	93.4754	514.264	90.8714	-2.49793	6.89236e-20	1.9123e-18	OsR498G0100162800.01	Chr1	2384183	2387002	-	1820	-	-	Pentapeptide
OsR498G0100164200.01	1.2896	2.14136	1.15923	6.73115	21.5085	8.18763	1.53006	12.1424	2.97162	0.00871969	0.0203063	OsR498G0100164200.01	Chr1	2401837	2403943	-	1012	-	Ubiquitin fusion degradation protein Ufd1-like	UFD1
OsR498G0100172800.01	110.905	147.754	104.331	409.638	403.285	473.518	120.997	428.814	1.82327	9.36451e-16	1.68034e-14	OsR498G0100172800.01	Chr1	2532221	2536239	-	2766	-	XS domain	-
OsR498G0100173200.01	10173.6	12604	12092	9640.93	8889.29	7997.27	11623.2	8842.49	-0.394612	0.014559	0.031867	OsR498G0100173200.01	Chr1	2542619	2546453	-	3425	-	Triosephosphate isomerase	-
OsR498G0100173600.01	176.675	173.45	206.343	0	25.0933	6.82302	185.489	10.6388	-4.12439	0.00148336	0.0042056	OsR498G0100173600.01	Chr1	2551751	2552453	-	703	-	-	-
OsR498G0100173700.01	5917.96	5073.95	5455.35	2472.25	2729.79	2297.31	5482.42	2499.79	-1.13311	3.21285e-14	4.7264e-13	OsR498G0100173700.01	Chr1	2552464	2565685	+	9029	-	Zinc finger, UBR-type	zf-UBR1
OsR498G0100175700.01	303.055	320.133	340.815	660.614	565.495	663.198	321.334	629.769	0.970597	1.71305e-08	1.19983e-07	OsR498G0100175700.01	Chr1	2604790	2607807	+	1577	-	-	-
OsR498G0100177500.01	19.344	19.2722	15.07	65.3883	42.1208	37.5266	17.8954	48.3453	1.42881	0.00203096	0.00555726	OsR498G0100177500.01	Chr1	2630447	2631419	+	973	-	Histone-fold	Histone
OsR498G0100178200.01	33.5295	55.6754	39.4139	106.737	136.221	165.799	42.8729	136.252	1.6646	1.16719e-06	6.07442e-06	OsR498G0100178200.01	Chr1	2637746	2646337	-	6303	-	NB-ARC	NB-ARC
OsR498G0100179000.01	741.518	1230.21	798.712	325.98	627.332	289.296	923.48	414.203	-1.15777	0.000760914	0.0022894	OsR498G0100179000.01	Chr1	2657612	2663443	-	3497	-	-	-
OsR498G0100179800.01	2977.68	3610.33	3104.43	2173.2	2540.69	1948.66	3230.81	2220.85	-0.541168	0.00199749	0.00548007	OsR498G0100179800.01	Chr1	2666299	2670233	-	1880	-	3-oxo-5-alpha-steroid 4-dehydrogenase, C-terminal	-
OsR498G0100180500.01	61.9007	36.4031	56.8024	22.1166	21.5085	22.516	51.7021	22.047	-1.22471	0.00316396	0.00827735	OsR498G0100180500.01	Chr1	2693214	2696951	+	2461	-	-	-
OsR498G0100180900.01	0	0	0	4.80796	6.27332	14.3284	0	8.46988	5.3077	0.00175212	0.00488281	OsR498G0100180900.01	Chr1	2699818	2702869	+	977	-	Protein-tyrosine phosphatase-like, PTPLA	-
OsR498G0100183300.01	8284.37	8851.31	8115.79	2651.11	4100.06	2351.9	8417.16	3034.36	-1.47211	4.9642e-10	4.33914e-09	OsR498G0100183300.01	Chr1	2743044	2747511	+	3370	-	Membrane insertase OXA1/ALB3/YidC	-
OsR498G0100184500.01	2103.33	2022.51	2188.63	748.119	489.319	257.228	2104.83	498.222	-2.08038	1.21918e-09	1.00764e-08	OsR498G0100184500.01	Chr1	2771733	2775226	+	2090	-	-	adh_short
OsR498G0100186800.01	49.0047	59.9581	46.3693	111.545	90.515	73.0064	51.7774	91.6887	0.817736	0.0124504	0.0277689	OsR498G0100186800.01	Chr1	2793244	2793915	-	672	-	Histone-fold	Histone
OsR498G0100188200.01	118.643	115.633	110.127	238.475	141.598	193.774	114.801	191.282	0.736199	0.00767965	0.0181947	OsR498G0100188200.01	Chr1	2813741	2814689	-	949	-	Histone-fold	Histone
OsR498G0100189400.01	82.5342	95.2905	82.3056	210.589	155.041	101.663	86.7101	155.764	0.840208	0.012507	0.0278733	OsR498G0100189400.01	Chr1	2848323	2850069	-	1564	-	Histone-fold	Histone
OsR498G0100189500.01	45.1359	55.6754	45.2101	2.88478	22.4047	19.1045	48.6738	14.798	-1.70662	0.00737023	0.0175308	OsR498G0100189500.01	Chr1	2851136	2854654	+	3383	-	Protein kinase domain	Pkinase
OsR498G0100191200.01	665.432	793.374	738.432	2138.58	1806.71	1543.37	732.412	1829.55	1.31982	3.00025e-12	3.54792e-11	OsR498G0100191200.01	Chr1	2868162	2868977	-	816	-	Histone-fold	Histone
OsR498G0100195800.01	0	2.14136	0	12.5007	10.7543	5.45842	0.713787	9.57113	3.65324	0.0123439	0.0275671	OsR498G0100195800.01	Chr1	2949092	2950469	-	1378	-	Alpha/beta hydrolase fold-3	Abhydrolase_3
OsR498G0100197800.01	1185.14	1122.07	1233.42	912.551	1004.63	828.997	1180.21	915.392	-0.367083	0.0177077	0.0379431	OsR498G0100197800.01	Chr1	2963307	2972591	-	5274	-	-	-
OsR498G0100197900.01	1904.74	1834.07	1497.73	819.277	1276.17	938.848	1745.51	1011.43	-0.787234	0.00041605	0.00132683	OsR498G0100197900.01	Chr1	2975973	2979776	+	3288	-	Serine-threonine/tyrosine-protein kinase, catalytic domain	Pkinase_Tyr
OsR498G0100198300.01	7.73758	9.63612	4.63693	2.88478	144.286	514.456	7.33688	220.542	4.90943	0.00111579	0.00324733	OsR498G0100198300.01	Chr1	2984613	2986103	+	711	-	-	-
OsR498G0100203600.01	19.344	21.4136	41.7324	74.0426	78.8645	67.5479	27.4966	73.485	1.4149	0.000616836	0.0018975	OsR498G0100203600.01	Chr1	3020666	3023614	-	791	-	-	-
OsR498G0100203700.01	634.482	494.654	462.534	2434.75	1279.76	1359.83	530.557	1691.45	1.67281	9.49717e-09	6.89326e-08	OsR498G0100203700.01	Chr1	3023835	3026574	+	1234	-	-	-
OsR498G0100205600.01	243.734	201.288	265.464	319.249	532.336	676.162	236.829	509.249	1.10639	0.000291855	0.000959941	OsR498G0100205600.01	Chr1	3041174	3042449	-	1276	-	-	-
OsR498G0100208600.01	144.435	124.199	125.197	156.74	281.403	262.004	131.277	233.382	0.832764	0.00434856	0.0109715	OsR498G0100208600.01	Chr1	3104823	3110264	-	4314	-	-	-
OsR498G0100208800.01	3.86879	5.3534	2.31847	13.4623	10.7543	18.4222	3.84689	14.2129	1.88443	0.0221318	0.0461063	OsR498G0100208800.01	Chr1	3110732	3111980	-	1177	-	Transcription factor TGA like domain	-
OsR498G0100209800.01	319.82	370.455	282.853	526.953	457.952	710.277	324.376	565.061	0.80149	0.000814463	0.00243885	OsR498G0100209800.01	Chr1	3127481	3133392	-	3543	-	Acyl-CoA dehydrogenase/oxidase, N-terminal and middle domain	-
OsR498G0100210300.01	15.4752	6.42408	22.0254	268.284	209.708	309.765	14.6416	262.586	4.17802	7.85113e-25	3.60467e-23	OsR498G0100210300.01	Chr1	3140705	3142399	+	1297	-	Myc-type, basic helix-loop-helix (bHLH) domain	HLH
OsR498G0100211200.01	134.118	124.199	136.79	699.078	437.34	454.413	131.702	530.277	2.00895	8.04877e-15	1.28437e-13	OsR498G0100211200.01	Chr1	3147546	3151419	-	2307	-	Thiamine pyrophosphate enzyme, N-terminal TPP-binding domain	TPP_enzyme_N
OsR498G0100212900.01	0	0	0	4.80796	70.7988	25.9275	0	33.8448	7.29743	2.9062e-06	1.41062e-05	OsR498G0100212900.01	Chr1	3203789	3223998	+	3091	-	-	LRRNT_2
OsR498G0100214000.01	1401.79	1508.59	1236.9	691.385	969.675	1147.63	1382.43	936.231	-0.561437	0.0142665	0.0313054	OsR498G0100214000.01	Chr1	3258585	3262548	-	2222	-	-	-
OsR498G0100215600.01	5204.81	5303.08	5352.18	1359.69	1625.68	1108.74	5286.69	1364.71	-1.95435	4.6475e-26	2.34217e-24	OsR498G0100215600.01	Chr1	3288965	3292092	-	2536	-	PPM-type phosphatase domain	-
OsR498G0100216100.01	127.67	103.856	155.337	259.63	279.611	332.964	128.954	290.735	1.17566	2.09965e-06	1.04388e-05	OsR498G0100216100.01	Chr1	3312527	3317648	+	3933	-	DNA-binding domain	AP2
OsR498G0100218400.01	186.992	213.065	214.458	254.822	396.115	330.917	204.838	327.285	0.675865	0.00468374	0.0117073	OsR498G0100218400.01	Chr1	3343768	3348327	-	4096	-	-	HORMA
OsR498G0100221200.01	362.377	382.233	319.948	123.084	120.089	192.409	354.853	145.194	-1.28409	8.60533e-07	4.58862e-06	OsR498G0100221200.01	Chr1	3382950	3386917	-	2363	-	-	-
OsR498G0100221500.01	435.884	356.536	322.267	209.627	192.68	196.503	371.562	199.604	-0.895854	1.32545e-05	5.66611e-05	OsR498G0100221500.01	Chr1	3388852	3390877	+	1866	-	Leucine-rich repeat	-
OsR498G0100222500.01	322.399	372.597	252.713	132.7	86.9302	83.2409	315.903	100.957	-1.65066	7.39177e-09	5.45566e-08	OsR498G0100222500.01	Chr1	3420217	3422229	+	1650	-	Ribosome-inactivating protein	-
OsR498G0100222800.01	1971.79	1970.05	2070.39	1677.02	1225.09	1284.09	2004.08	1395.4	-0.522713	0.00366461	0.00942374	OsR498G0100222800.01	Chr1	3422558	3425901	-	2622	-	-	-
OsR498G0100224200.01	197.308	150.966	165.77	55.7724	101.269	66.1833	171.348	74.4083	-1.20288	0.000113542	0.000406453	OsR498G0100224200.01	Chr1	3441306	3447836	-	5504	-	-	-
OsR498G0100224600.01	51.5839	35.3324	25.5031	221.166	102.165	94.1577	37.4731	139.163	1.89436	3.47763e-05	0.000137797	OsR498G0100224600.01	Chr1	3449758	3453935	-	2232	-	Protein Networked (NET), actin-binding (NAB) domain	-
OsR498G0100225600.01	123.801	195.934	155.337	355.789	240.178	271.556	158.358	289.175	0.865192	0.00157258	0.00443226	OsR498G0100225600.01	Chr1	3470354	3473717	-	1497	-	-	-
OsR498G0100226300.01	61.9007	62.0994	32.4585	287.516	303.808	407.335	52.1529	332.886	2.67624	3.60386e-17	7.6788e-16	OsR498G0100226300.01	Chr1	3478367	3482110	+	3192	-	-	-
OsR498G0100227000.01	19.344	7.49476	33.6178	50.0028	83.3455	136.46	20.1522	89.9363	2.16577	0.000241183	0.000807272	OsR498G0100227000.01	Chr1	3493936	3496506	-	1671	-	-	-
OsR498G0100232800.01	1691.95	1541.78	1613.65	1013.52	1375.65	1247.25	1615.79	1212.14	-0.414249	0.0180405	0.0385794	OsR498G0100232800.01	Chr1	3541717	3558209	-	7020	-	Armadillo-type fold	-
OsR498G0100233200.01	137.987	148.824	173.885	31.7326	17.9238	32.7505	153.565	27.4689	-2.4771	1.10199e-13	1.51571e-12	OsR498G0100233200.01	Chr1	3561349	3566187	-	2379	-	Alliinase, C-terminal	-
OsR498G0100234400.01	862.74	793.374	718.725	1295.27	1005.52	989.339	791.613	1096.71	0.470009	0.0121828	0.0272498	OsR498G0100234400.01	Chr1	3579990	3584364	-	2249	-	-	-
OsR498G0100237300.01	505.522	731.274	722.202	7345.61	7633.73	9181.74	653	8053.69	3.62364	4.88128e-69	3.14879e-66	OsR498G0100237300.01	Chr1	3637986	3643188	+	2823	-	UspA	Usp
OsR498G0100237500.01	69.6382	61.0287	70.7132	21.155	35.8475	24.5629	67.1267	27.1885	-1.30418	0.000514167	0.0016091	OsR498G0100237500.01	Chr1	3643995	3648201	+	2320	-	-	-
OsR498G0100238200.01	1.2896	7.49476	5.79617	0	0	0	4.86017	0	-4.98578	0.0141688	0.0311148	OsR498G0100238200.01	Chr1	3657057	3657395	-	339	-	-	-
OsR498G0100238400.01	263.078	126.34	248.076	69.2347	50.1865	36.162	212.498	51.8611	-2.04042	1.40302e-07	8.51814e-07	OsR498G0100238400.01	Chr1	3659120	3664745	-	3356	-	Protein kinase domain	Pkinase
OsR498G0100239400.01	24.5023	12.8482	27.8216	0	2.68856	2.72921	21.724	1.80592	-3.53069	0.000119548	0.00042618	OsR498G0100239400.01	Chr1	3674601	3679173	-	1779	-	-	-
OsR498G0100240600.01	8619.67	8447.66	8272.29	3621.36	4211.19	2854.07	8446.54	3562.21	-1.24582	2.08463e-11	2.20902e-10	OsR498G0100240600.01	Chr1	3687906	3691645	-	3020	-	-	-
OsR498G0100242900.01	1391.48	1274.11	1475.7	939.476	569.976	579.275	1380.43	696.242	-0.988347	4.51401e-05	0.000175071	OsR498G0100242900.01	Chr1	3720828	3725977	+	2285	-	-	-
OsR498G0100243100.01	602.242	606.005	624.827	1797.22	1424.04	1500.38	611.024	1573.88	1.36467	1.10679e-16	2.22766e-15	OsR498G0100243100.01	Chr1	3727603	3728593	+	991	-	PLAT/LH2 domain	-
OsR498G0100243400.01	1154.19	1442.21	1129.09	535.607	864.821	429.851	1241.83	610.093	-1.02627	0.000308301	0.00100799	OsR498G0100243400.01	Chr1	3730187	3733863	-	2140	-	-	-
OsR498G0100243500.01	96.7198	95.2905	118.242	30.771	73.4874	26.6098	103.417	43.6227	-1.25036	0.00496379	0.0123238	OsR498G0100243500.01	Chr1	3730477	3732450	+	1200	-	Glycoside hydrolase, family 28	-
OsR498G0100246500.01	1116.79	1131.71	1241.54	3337.69	2028.97	1668.23	1163.35	2344.96	1.01092	0.000208031	0.000704623	OsR498G0100246500.01	Chr1	3799016	3805189	+	5313	-	ABC transporter type 1, transmembrane domain	ABC_membrane
OsR498G0100248000.01	119.933	104.927	135.63	355.789	314.562	337.74	120.163	336.03	1.48473	1.94195e-12	2.33713e-11	OsR498G0100248000.01	Chr1	3818072	3822967	-	2261	-	Oxidoreductase FAD/NAD(P)-binding	NAD_binding_1
OsR498G0100250000.01	1266.38	1347.99	1336.6	988.517	997.457	983.198	1316.99	989.724	-0.41241	0.00152978	0.00432531	OsR498G0100250000.01	Chr1	3845203	3849281	-	2365	-	Phospholipase/carboxylesterase/thioesterase	Abhydrolase_2
OsR498G0100251400.01	14.1856	11.7775	16.2293	117.314	103.062	124.861	14.0641	115.079	3.03763	8.35191e-16	1.50702e-14	OsR498G0100251400.01	Chr1	3858187	3863799	-	2854	-	-	-
OsR498G0100252000.01	6156.54	4445.46	7019.16	5.76956	20.6123	10.2345	5873.72	12.2055	-8.91251	6.7433e-137	2.89996e-133	OsR498G0100252000.01	Chr1	3867403	3873718	-	2562	-	Bicarbonate transporter, C-terminal	-
OsR498G0100253000.01	22475.1	23588.1	22657.2	1749.14	4084.82	1514.03	22906.8	2449.33	-3.22546	3.95976e-20	1.12775e-18	OsR498G0100253000.01	Chr1	3902852	3909191	-	2642	-	Bicarbonate transporter, C-terminal	-
OsR498G0100253200.01	14.1856	6.42408	18.5477	40.3869	100.373	100.298	13.0525	80.3528	2.6327	2.90196e-06	1.40906e-05	OsR498G0100253200.01	Chr1	3915990	3917504	-	1515	-	UDP-glucuronosyl/UDP-glucosyltransferase	UDPGT
OsR498G0100253300.01	28.3711	58.8874	47.5286	374.06	477.668	527.42	44.929	459.716	3.34583	6.77042e-28	3.91421e-26	OsR498G0100253300.01	Chr1	3918846	3921269	+	1933	-	UDP-glucuronosyl/UDP-glucosyltransferase	UDPGT
OsR498G0100254100.01	12.896	4.28272	9.27387	49.0412	62.7332	53.9019	8.81752	55.2254	2.66983	3.5605e-07	2.02718e-06	OsR498G0100254100.01	Chr1	3925178	3927371	+	2022	-	UDP-glucuronosyl/UDP-glucosyltransferase	UDPGT
OsR498G0100254300.01	279.843	177.733	224.891	7.69274	9.85807	2.04691	227.489	6.53257	-5.18006	2.56521e-28	1.5393e-26	OsR498G0100254300.01	Chr1	3933152	3940474	+	2359	-	-	-
OsR498G0100256100.01	51.5839	36.4031	69.554	125.969	116.504	106.439	52.5137	116.304	1.14848	0.000516476	0.00161535	OsR498G0100256100.01	Chr1	3953417	3956120	+	2253	-	Homeobox domain-like	Myb_DNA-binding
OsR498G0100258600.01	100.589	210.924	185.477	26.9246	56.4598	29.339	165.663	37.5745	-2.14504	4.00263e-07	2.25453e-06	OsR498G0100258600.01	Chr1	4005170	4006554	-	1274	-	Oxoglutarate/iron-dependent dioxygenase	2OG-FeII_Oxy
OsR498G0100261800.01	76.0862	71.7355	69.554	23.0782	32.2628	25.9275	72.4586	27.0895	-1.41891	3.99114e-05	0.00015651	OsR498G0100261800.01	Chr1	4035353	4045036	-	5494	-	ABC-2 type transporter	ABC2_membrane
OsR498G0100262600.01	1230.28	1323.36	1210.24	1088.52	913.215	789.424	1254.63	930.387	-0.432431	0.0167879	0.0361886	OsR498G0100262600.01	Chr1	4053449	4059791	-	2896	-	Aminotransferase, class I/classII	Aminotran_1_2
OsR498G0100263100.01	1470.14	1345.84	1225.31	923.129	761.76	712.324	1347.1	799.071	-0.754145	2.44509e-05	9.93606e-05	OsR498G0100263100.01	Chr1	4060925	4064532	+	2364	-	-	-
OsR498G0100264200.01	998.148	1407.94	865.947	104.814	180.134	103.028	1090.68	129.325	-3.07817	1.28826e-24	5.76102e-23	OsR498G0100264200.01	Chr1	4069971	4072857	-	2036	-	Protein phosphatase 2A, regulatory B subunit, B56	-
OsR498G0100264600.01	1231.57	1521.44	1202.12	501.951	438.236	448.955	1318.38	463.047	-1.51044	1.13811e-17	2.54256e-16	OsR498G0100264600.01	Chr1	4075175	4077764	-	1263	-	-	-
OsR498G0100268100.01	319.82	347.971	351.248	580.802	478.564	489.893	339.68	516.42	0.602975	0.000697441	0.00212068	OsR498G0100268100.01	Chr1	4118832	4123213	+	2001	-	SNARE	SNARE
OsR498G0100268500.01	1477.88	1366.19	1308.77	654.845	816.427	613.39	1384.28	694.887	-0.994774	2.76026e-08	1.86692e-07	OsR498G0100268500.01	Chr1	4129396	4141382	+	6402	-	-	-
OsR498G0100268900.01	1698.4	1437.92	1571.92	875.049	817.323	836.503	1569.41	842.958	-0.896481	9.70382e-10	8.14004e-09	OsR498G0100268900.01	Chr1	4143424	4151138	+	5649	-	Enhancer of polycomb-like, N-terminal	-
OsR498G0100270200.01	9977.61	15497	9463.98	1078.91	2046.89	800.341	11646.2	1308.71	-3.15395	5.97151e-19	1.52708e-17	OsR498G0100270200.01	Chr1	4168011	4174201	-	3661	-	Serine incorporator/TMS membrane protein	TMS_TDE
OsR498G0100270600.01	19.344	10.7068	25.5031	71.1579	61.837	34.1151	18.518	55.7033	1.58891	0.0021033	0.00572907	OsR498G0100270600.01	Chr1	4180161	4182388	-	2228	-	Leucine-rich repeat	-
OsR498G0100271400.01	506.812	366.172	573.82	205.781	132.636	158.976	482.268	165.798	-1.54119	9.93848e-09	7.19133e-08	OsR498G0100271400.01	Chr1	4197585	4202334	-	3035	-	-	-
OsR498G0100273800.01	143.145	120.987	104.331	47.118	61.837	51.1727	122.821	53.3759	-1.20103	3.80536e-05	0.000149679	OsR498G0100273800.01	Chr1	4223835	4233854	-	4353	-	DNA mismatch repair protein MutS, C-terminal	-
OsR498G0100278000.01	24.5023	27.8377	48.6878	118.276	42.1208	65.501	33.6759	75.2993	1.1571	0.0220811	0.0460263	OsR498G0100278000.01	Chr1	4312551	4313345	-	795	-	-	-
OsR498G0100281900.01	2528.9	2436.87	2274.42	1259.69	1535.17	1351.64	2413.39	1382.17	-0.804047	1.17747e-07	7.24078e-07	OsR498G0100281900.01	Chr1	4361059	4384345	+	13976	-	-	Choline_kinase
OsR498G0100282600.01	39.9775	50.322	51.0063	521.183	224.047	242.217	47.1019	329.149	2.80133	7.22336e-13	9.16344e-12	OsR498G0100282600.01	Chr1	4389943	4394646	-	2369	-	-	Exo_endo_phos
OsR498G0100283800.01	2.57919	6.42408	6.9554	34.6173	23.3009	30.7036	5.31956	29.5406	2.45478	0.000173486	0.000596622	OsR498G0100283800.01	Chr1	4408401	4410190	-	1790	-	Cytochrome P450	p450
OsR498G0100285000.01	1.2896	0	0	127.892	24.1971	70.9595	0.429866	74.3494	7.46982	3.66341e-08	2.41757e-07	OsR498G0100285000.01	Chr1	4428540	4428943	-	404	-	-	-
OsR498G0100285700.01	54.1631	57.8167	52.1655	193.28	135.324	139.19	54.7151	155.931	1.50782	2.15695e-07	1.27291e-06	OsR498G0100285700.01	Chr1	4431806	4435240	+	2312	-	-	-
OsR498G0100286300.01	76.0862	83.513	85.7833	197.126	113.816	142.601	81.7942	151.181	0.883659	0.00349454	0.00904227	OsR498G0100286300.01	Chr1	4447687	4448404	+	615	-	-	-
OsR498G0100288300.01	327.558	256.963	303.719	125.969	133.532	126.908	296.08	128.803	-1.19965	9.172e-09	6.68168e-08	OsR498G0100288300.01	Chr1	4494091	4498324	+	2888	-	Cysteine oxygenase/2-aminoethanethiol dioxygenase	-
OsR498G0100289600.01	5.15839	10.7068	9.27387	43.2717	25.9894	12.9637	8.37968	27.4083	1.69039	0.0158092	0.0343024	OsR498G0100289600.01	Chr1	4513342	4514297	-	956	-	WRKY domain	WRKY
OsR498G0100294100.01	6.44799	8.56544	10.4331	38.4637	17.0276	42.3028	8.48217	32.598	1.94055	0.00205047	0.00560112	OsR498G0100294100.01	Chr1	4575914	4577451	+	1111	-	-	-
OsR498G0100296100.01	3229.15	3124.24	3135.73	1724.14	2116.8	1870.19	3163.04	1903.71	-0.732424	5.38547e-07	2.97244e-06	OsR498G0100296100.01	Chr1	4598894	4610291	+	5466	-	-	-
OsR498G0100296500.01	1114.21	1142.42	1101.27	533.684	624.643	575.863	1119.3	578.063	-0.95315	1.15573e-10	1.10042e-09	OsR498G0100296500.01	Chr1	4613641	4618686	+	2710	-	WD40-repeat-containing domain	-
OsR498G0100300000.01	3576.05	3116.75	3171.66	1176.99	1316.5	1197.44	3288.15	1230.31	-1.41817	6.22867e-23	2.39164e-21	OsR498G0100300000.01	Chr1	4657581	4663174	-	4524	-	-	-
OsR498G0100300100.01	25.7919	21.4136	12.7516	4.80796	1.79238	5.45842	19.9857	4.01959	-2.29508	0.00250969	0.00671537	OsR498G0100300100.01	Chr1	4663905	4664546	+	568	-	-	-
OsR498G0100300400.01	24799	27232.7	26073.5	15569.1	19267.1	18135.6	26035.1	17657.3	-0.560179	0.000149212	0.000520499	OsR498G0100300400.01	Chr1	4664742	4670118	-	4110	-	Malic enzyme, NAD-binding	Malic_M
OsR498G0100305000.01	162.489	182.016	130.993	256.745	265.272	371.173	158.499	297.73	0.911101	0.000424579	0.00135068	OsR498G0100305000.01	Chr1	4721596	4724006	-	1976	-	-	-
OsR498G0100306900.01	1383.74	705.578	1278.63	148.085	134.428	138.507	1122.65	140.34	-2.99978	2.89166e-26	1.48337e-24	OsR498G0100306900.01	Chr1	4742425	4744564	+	1802	-	-	-
OsR498G0100307200.01	122.512	70.6649	113.605	111.545	183.719	266.78	102.26	187.348	0.878596	0.0232545	0.0481021	OsR498G0100307200.01	Chr1	4745751	4748725	-	2045	-	Hexokinase, C-terminal	-
OsR498G0100309400.01	29.6607	28.9084	24.3439	65.3883	61.837	90.0639	27.6377	72.4297	1.3953	0.000187136	0.000639642	OsR498G0100309400.01	Chr1	4774373	4777586	-	2117	-	-	-
OsR498G0100309500.01	226.969	386.515	493.833	1572.2	836.143	870.618	369.106	1092.99	1.56502	8.18033e-06	3.65438e-05	OsR498G0100309500.01	Chr1	4777997	4780161	+	1277	-	-	-
OsR498G0100310200.01	2830.67	2489.33	2527.13	521.183	292.157	574.499	2615.71	462.613	-2.49839	4.86443e-21	1.53444e-19	OsR498G0100310200.01	Chr1	4797694	4799401	-	1388	-	-	-
OsR498G0100313800.01	95.4302	78.1596	97.3756	345.212	214.189	312.495	90.3218	290.632	1.6879	1.05725e-09	8.80579e-09	OsR498G0100313800.01	Chr1	4843477	4844831	-	1279	-	Homeobox domain-like	Myb_DNA-binding
OsR498G0100316400.01	2568.88	1570.69	1942.87	205.781	209.708	481.023	2027.48	298.837	-2.75954	1.58446e-14	2.43937e-13	OsR498G0100316400.01	Chr1	4874724	4876718	-	1995	-	Zinc finger, CCCH-type	zf-CCCH
OsR498G0100319400.01	733.781	622.065	616.712	1383.73	960.713	1997.1	657.519	1447.18	1.13889	4.8958e-05	0.000188659	OsR498G0100319400.01	Chr1	4896765	4899149	-	2385	-	Homeobox domain-like	Myb_DNA-binding
OsR498G0100319600.01	23.2127	27.8377	27.8216	107.698	52.8751	86.6524	26.2907	82.4086	1.64516	7.13395e-05	0.000266315	OsR498G0100319600.01	Chr1	4901126	4903077	-	1931	-	-	-
OsR498G0100328000.01	25.7919	27.8377	15.07	82.697	60.9408	63.4541	22.8999	69.0306	1.58923	0.000100415	0.000363548	OsR498G0100328000.01	Chr1	4978585	4981511	-	2009	-	-	-
OsR498G0100328800.01	381.721	390.798	382.547	1125.06	827.181	807.164	385.022	919.803	1.25552	3.81983e-10	3.40224e-09	OsR498G0100328800.01	Chr1	4986008	4990825	-	2327	-	-	-
OsR498G0100331100.01	25.7919	11.7775	22.0254	1203.91	376.399	687.761	19.865	756.025	5.25974	1.31928e-29	8.81902e-28	OsR498G0100331100.01	Chr1	5011424	5012720	+	950	-	-	-
OsR498G0100335600.01	145.724	145.612	246.917	64.4267	63.6293	60.7249	179.418	62.927	-1.51281	1.36783e-06	7.03769e-06	OsR498G0100335600.01	Chr1	5059044	5060373	-	1330	-	-	-
OsR498G0100336900.01	2100.75	2205.6	2008.95	984.671	1380.13	1649.81	2105.1	1338.2	-0.652942	0.00321305	0.00839557	OsR498G0100336900.01	Chr1	5094501	5099590	+	2061	-	Myc-type, basic helix-loop-helix (bHLH) domain	HLH
OsR498G0100339300.01	1.2896	1.07068	0	109.622	183.719	96.2046	0.786759	129.848	7.38128	1.81425e-11	1.93442e-10	OsR498G0100339300.01	Chr1	5136850	5139046	+	1811	-	Myc-type, basic helix-loop-helix (bHLH) domain	HLH
OsR498G0100339800.01	188.281	211.995	214.458	470.219	379.984	298.166	204.911	382.79	0.898843	0.000181131	0.000621258	OsR498G0100339800.01	Chr1	5148855	5151620	-	1116	-	-	-
OsR498G0100341300.01	238.575	343.688	312.993	167.317	225.839	206.738	298.419	199.965	-0.578098	0.0164236	0.0354953	OsR498G0100341300.01	Chr1	5171687	5179489	+	2182	-	Cytochrome P450	p450
OsR498G0100344000.01	741.518	791.232	730.317	288.478	293.053	300.895	754.356	294.142	-1.35841	5.31987e-19	1.36586e-17	OsR498G0100344000.01	Chr1	5211013	5213792	-	1834	-	-	-
OsR498G0100344200.01	1.2896	0	22.0254	658.691	115.608	154.2	7.77168	309.5	5.31489	0.00201323	0.00551458	OsR498G0100344200.01	Chr1	5217905	5222931	-	2331	-	Cytokinin dehydrogenase 1, FAD/cytokinin binding domain	FAD_binding_4
OsR498G0100345000.01	65.7695	65.3115	70.7132	72.1194	140.701	166.482	67.2647	126.434	0.914284	0.0142635	0.0313014	OsR498G0100345000.01	Chr1	5232694	5247018	-	4920	-	RNA-dependent RNA polymerase, eukaryotic-type	-
OsR498G0100347500.01	6913.53	7601.83	6389.69	314.441	721.431	1065.76	6968.35	700.543	-3.31326	4.41085e-19	1.14731e-17	OsR498G0100347500.01	Chr1	5321226	5322368	+	1143	-	-	-
OsR498G0100348800.01	2786.82	3001.12	2666.24	1511.62	1794.17	1765.12	2818.06	1690.3	-0.737207	8.18231e-07	4.38025e-06	OsR498G0100348800.01	Chr1	5337361	5342011	-	2705	-	-	-
OsR498G0100349600.01	73.507	98.5025	83.4648	102.89	230.32	214.925	85.1581	182.712	1.10148	0.00247756	0.00664053	OsR498G0100349600.01	Chr1	5348998	5349613	-	616	-	-	-
OsR498G0100352000.01	186.992	245.186	248.076	871.203	718.743	914.968	226.751	834.971	1.87906	1.20126e-19	3.26963e-18	OsR498G0100352000.01	Chr1	5374114	5379231	-	3188	-	START domain	START
OsR498G0100352400.01	73.507	88.8664	63.7578	139.431	138.909	150.789	75.3771	143.043	0.922972	0.000411769	0.00131415	OsR498G0100352400.01	Chr1	5383038	5390264	-	2632	-	-	-
OsR498G0100352500.01	81.2446	95.2905	103.172	301.94	227.632	260.64	93.2356	263.404	1.49572	5.58585e-10	4.84151e-09	OsR498G0100352500.01	Chr1	5390463	5393863	+	1653	-	RNA-recognition motif (RRM) Nup35-type domain	-
OsR498G0100355900.01	24.5023	18.2016	27.8216	7.69274	7.1695	8.86993	23.5085	7.91073	-1.5625	0.007495	0.017798	OsR498G0100355900.01	Chr1	5440454	5441171	+	718	-	-	-
OsR498G0100356900.01	214.073	133.835	173.885	777.928	197.161	397.782	173.931	457.624	1.39605	0.001857	0.00513792	OsR498G0100356900.01	Chr1	5454682	5457200	+	2452	-	Glycosyl transferase, family 14	-
OsR498G0100357200.01	3677.93	4562.17	3943.71	1394.31	1692.9	1174.92	4061.27	1420.71	-1.51585	1.28715e-14	2.00436e-13	OsR498G0100357200.01	Chr1	5458140	5462118	-	3312	-	Serine-threonine/tyrosine-protein kinase, catalytic domain	Pkinase_Tyr
OsR498G0100362200.01	18.0544	5.3534	13.9108	0.961593	4.48094	1.3646	12.4395	2.26905	-2.46115	0.0164396	0.0355251	OsR498G0100362200.01	Chr1	5539632	5546374	-	2713	-	-	-
OsR498G0100362800.01	2290.32	2117.8	2054.16	905.82	983.118	1167.42	2154.1	1018.79	-1.07921	7.39244e-11	7.2721e-10	OsR498G0100362800.01	Chr1	5552148	5559540	-	4176	-	Aquaporin-like	-
OsR498G0100365100.01	7.73758	3.21204	8.11463	551.954	116.504	227.889	6.35475	298.783	5.56861	6.27903e-18	1.44659e-16	OsR498G0100365100.01	Chr1	5605046	5616510	+	2279	-	-	-
OsR498G0100367000.01	2188.45	1777.33	1807.24	1151.99	951.752	1144.9	1924.34	1082.88	-0.829038	1.82164e-06	9.15185e-06	OsR498G0100367000.01	Chr1	5629181	5631630	-	1510	-	-	-
OsR498G0100368300.01	98.0094	211.995	212.14	10.5775	18.8199	15.693	174.048	15.0301	-3.5299	4.45137e-16	8.30505e-15	OsR498G0100368300.01	Chr1	5645790	5647218	+	756	-	-	-
OsR498G0100371200.01	25.7919	26.767	19.707	28.8478	51.0827	78.4648	24.0886	52.7984	1.13942	0.0229162	0.0474869	OsR498G0100371200.01	Chr1	5688460	5693026	-	2906	-	Protein kinase domain	Pkinase
OsR498G0100374100.01	856.293	840.484	886.813	127.892	88.7226	89.3816	861.197	101.999	-3.08352	2.39142e-48	5.76689e-46	OsR498G0100374100.01	Chr1	5738224	5739498	+	969	-	-	-
OsR498G0100374300.01	533.893	695.942	756.979	1924.15	970.571	1112.84	662.271	1335.85	1.01156	0.000632868	0.00194149	OsR498G0100374300.01	Chr1	5739990	5742378	+	1883	-	Ribosomal protein L5 domain	-
OsR498G0100376800.01	49.0047	37.4738	39.4139	251.937	157.729	199.915	41.9641	203.194	2.27921	2.52901e-13	3.36372e-12	OsR498G0100376800.01	Chr1	5764771	5767652	-	1065	-	-	-
OsR498G0100377300.01	98.0094	107.068	90.4202	274.054	171.172	228.571	98.4992	224.599	1.18799	1.20467e-05	5.19279e-05	OsR498G0100377300.01	Chr1	5777975	5781640	+	3417	-	Protein kinase domain	Pkinase
OsR498G0100383000.01	25.7919	27.8377	28.9808	0	0	0.682302	27.5368	0.227434	-6.52011	8.71604e-07	4.64286e-06	OsR498G0100383000.01	Chr1	5845802	5847832	-	2031	-	-	-
OsR498G0100383400.01	20.6336	19.2722	25.5031	8.65433	1.79238	8.18763	21.803	6.21145	-1.80244	0.0115617	0.0260525	OsR498G0100383400.01	Chr1	5854488	5855021	-	496	-	-	-
OsR498G0100384500.01	5660.04	5434.77	6708.48	950.053	1183.86	775.778	5934.43	969.899	-2.61385	3.93927e-36	4.36244e-34	OsR498G0100384500.01	Chr1	5869571	5880377	+	4617	-	Pyruvate/Phosphoenolpyruvate kinase-like domain	-
OsR498G0100386100.01	78.6654	104.927	76.5094	225.013	178.341	188.998	86.7005	197.451	1.18316	5.16882e-06	2.40612e-05	OsR498G0100386100.01	Chr1	5901716	5904216	+	1296	-	14-3-3 domain	-
OsR498G0100386600.01	390.748	511.785	408.05	873.126	685.584	680.256	436.861	746.322	0.770958	0.000182946	0.0006264	OsR498G0100386600.01	Chr1	5904605	5909574	-	2882	-	RNA recognition motif domain	RRM_1
OsR498G0100389600.01	786.654	736.628	687.425	9505.34	8001.17	7739.36	736.902	8415.29	3.51368	6.56659e-108	1.12958e-104	OsR498G0100389600.01	Chr1	5953681	5955950	-	2241	-	-	-
OsR498G0100390700.01	0	0	0	52.8876	28.678	90.0639	0	57.2098	8.05847	1.3871e-09	1.13587e-08	OsR498G0100390700.01	Chr1	5960575	5961420	+	846	-	-	-
OsR498G0100392200.01	2108.49	2125.3	2075.03	3153.06	3168.92	3396.5	2102.94	3239.49	0.623515	4.44338e-07	2.4892e-06	OsR498G0100392200.01	Chr1	5980754	5981919	-	1166	-	-	-
OsR498G0100400400.01	27.0815	29.979	34.777	0.961593	5.37713	0	30.6125	2.11291	-3.91784	1.74948e-05	7.29034e-05	OsR498G0100400400.01	Chr1	6064511	6066671	-	1815	-	-	-
OsR498G0100407600.01	34.8191	31.0497	45.2101	0	4.48094	3.41151	37.0263	2.63082	-3.77335	3.58428e-07	2.03802e-06	OsR498G0100407600.01	Chr1	6180785	6183593	-	2577	-	-	TCP
OsR498G0100410000.01	83.8238	74.9476	63.7578	209.627	315.458	298.166	74.1764	274.417	1.89025	5.75635e-12	6.57799e-11	OsR498G0100410000.01	Chr1	6225839	6228369	-	1181	-	-	-
OsR498G0100410300.01	982.673	1080.32	867.106	597.149	632.709	552.665	976.698	594.174	-0.717847	1.94014e-05	8.02137e-05	OsR498G0100410300.01	Chr1	6230675	6236875	+	3822	-	-	-
OsR498G0100410500.01	265.657	298.72	281.694	544.261	433.755	489.893	282.023	489.303	0.793779	1.76929e-05	7.36219e-05	OsR498G0100410500.01	Chr1	6237040	6240916	+	2768	-	-	-
OsR498G0100410700.01	20.6336	31.0497	32.4585	639.459	194.473	359.573	28.0473	397.835	3.82126	3.53412e-17	7.54267e-16	OsR498G0100410700.01	Chr1	6241378	6242775	+	1276	-	-	-
OsR498G0100412800.01	63.1903	50.322	56.8024	111.545	100.373	99.6162	56.7715	103.845	0.873273	0.00183761	0.00509245	OsR498G0100412800.01	Chr1	6268787	6269555	-	769	-	-	-
OsR498G0100418200.01	257.919	207.712	398.776	178.856	131.74	161.706	288.136	157.434	-0.871849	0.00409374	0.010406	OsR498G0100418200.01	Chr1	6387756	6391532	-	1772	-	-	-
OsR498G0100419400.01	0	0	1.15923	14.4239	1.79238	5.45842	0.386411	7.22489	4.10161	0.0199085	0.0420168	OsR498G0100419400.01	Chr1	6395253	6397219	-	1872	-	Peptidase C1A, papain C-terminal	Peptidase_C1
OsR498G0100422900.01	188.281	193.793	209.821	588.495	678.414	782.601	197.298	683.17	1.79263	1.05407e-19	2.88421e-18	OsR498G0100422900.01	Chr1	6432401	6436158	+	2682	-	-	DJ-1_PfpI
OsR498G0100423500.01	656.405	444.332	566.865	35.5789	135.324	81.8763	555.867	84.2599	-2.72015	6.18559e-11	6.15765e-10	OsR498G0100423500.01	Chr1	6443149	6447200	+	3551	-	-	-
OsR498G0100424900.01	86.403	88.8664	90.4202	867.357	1506.49	1346.18	88.5632	1240.01	3.80751	3.01801e-47	6.59946e-45	OsR498G0100424900.01	Chr1	6462763	6465077	+	2149	-	Myc-type, basic helix-loop-helix (bHLH) domain	HLH
OsR498G0100427300.01	379.142	293.366	355.885	239.437	249.14	185.586	342.797	224.721	-0.610676	0.00613946	0.0149126	OsR498G0100427300.01	Chr1	6509299	6514236	+	1589	-	-	-
OsR498G0100427600.01	3935.85	3790.21	3854.45	1205.84	1659.74	1099.87	3860.17	1321.82	-1.54651	9.12688e-15	1.44479e-13	OsR498G0100427600.01	Chr1	6515174	6521548	-	3404	-	ABC transporter type 1, transmembrane domain	ABC_tran
OsR498G0100427800.01	1140	1006.44	1008.53	587.533	658.698	583.369	1051.66	609.867	-0.786027	3.98034e-07	2.24407e-06	OsR498G0100427800.01	Chr1	6521671	6529103	-	4690	-	-	PWWP
OsR498G0100428700.01	19.344	29.979	28.9808	98.0824	65.4217	81.194	26.1013	81.5661	1.63596	1.76732e-05	7.35517e-05	OsR498G0100428700.01	Chr1	6549572	6550555	+	984	-	-	-
OsR498G0100428900.01	125.091	105.997	121.719	217.32	172.964	208.785	117.603	199.69	0.765817	0.000924763	0.00273737	OsR498G0100428900.01	Chr1	6551388	6557965	+	3318	-	F-box domain	-
OsR498G0100429300.01	25.7919	34.2618	13.9108	54.8108	82.4493	102.345	24.6548	79.8685	1.69601	0.000233667	0.000784147	OsR498G0100429300.01	Chr1	6560535	6561763	+	1229	-	-	-
OsR498G0100431000.01	7489.98	8655.38	8155.21	3764.63	7387.28	4953.52	8100.19	5368.48	-0.593456	0.0217454	0.045422	OsR498G0100431000.01	Chr1	6582919	6588067	-	3674	-	-	-
OsR498G0100432300.01	211.494	219.489	235.324	400.023	357.579	314.541	222.103	357.381	0.684144	0.000498367	0.00156364	OsR498G0100432300.01	Chr1	6594867	6598321	+	1275	-	Ribosomal protein S6	-
OsR498G0100432500.01	582.898	585.662	617.871	2911.7	2416.12	2985.07	595.477	2770.97	2.21835	5.64889e-44	9.84853e-42	OsR498G0100432500.01	Chr1	6598326	6599244	+	919	-	-	-
OsR498G0100435800.01	891.112	817.999	940.138	266.361	501.865	289.979	883.083	352.735	-1.32444	1.39912e-06	7.18295e-06	OsR498G0100435800.01	Chr1	6623216	6625310	-	1515	-	SWEET sugar transporter	-
OsR498G0100437400.01	241.155	160.602	245.757	1076.98	658.698	1084.86	215.838	940.181	2.12465	3.81316e-14	5.54627e-13	OsR498G0100437400.01	Chr1	6635913	6641742	-	4557	-	GH3 family	-
OsR498G0100440500.01	2589.51	2877.99	3097.47	570.224	891.707	1007.76	2854.99	823.231	-1.79322	9.32853e-14	1.29341e-12	OsR498G0100440500.01	Chr1	6671591	6680088	+	4591	-	Aluminum-activated malate transporter	-
OsR498G0100445600.01	3.86879	8.56544	4.63693	38.4637	38.5361	53.2196	5.69039	43.4065	2.91439	9.56065e-07	5.05519e-06	OsR498G0100445600.01	Chr1	6748119	6748775	-	563	-	-	-
OsR498G0100447600.01	851.134	794.444	719.884	256.745	466.018	574.499	788.487	432.421	-0.864891	0.00377871	0.00969012	OsR498G0100447600.01	Chr1	6786604	6792865	-	4389	-	Protein kinase domain	Pkinase
OsR498G0100448100.01	59.3215	101.715	84.624	22.1166	13.4428	46.3966	81.8867	27.3187	-1.571	0.00204408	0.00558544	OsR498G0100448100.01	Chr1	6799023	6801679	+	2657	-	Protein kinase domain	Pkinase
OsR498G0100453300.01	30.9503	40.6858	56.8024	128.853	117.401	91.4285	42.8129	112.561	1.38831	6.83299e-05	0.000256118	OsR498G0100453300.01	Chr1	6854514	6856416	+	753	-	Cysteine alpha-hairpin motif superfamily	-
OsR498G0100456800.01	198.598	137.047	155.337	652.921	439.132	259.957	163.661	450.67	1.46123	3.58613e-05	0.000141726	OsR498G0100456800.01	Chr1	6906761	6909276	-	1775	-	-	Mito_carr
OsR498G0100458300.01	3490.94	3592.13	3342.07	1688.56	2048.69	1578.85	3475.05	1772.03	-0.971936	2.14119e-09	1.69998e-08	OsR498G0100458300.01	Chr1	6916686	6923744	+	5839	-	-	-
OsR498G0100458700.01	803.419	795.515	788.279	525.991	577.145	547.207	795.738	550.114	-0.532411	0.00020387	0.000691898	OsR498G0100458700.01	Chr1	6935468	6940529	+	2776	-	-	-
OsR498G0100459000.01	134.118	148.824	166.93	53.8492	76.176	78.4648	149.957	69.4966	-1.10524	6.82648e-05	0.000255911	OsR498G0100459000.01	Chr1	6940634	6943082	-	1385	-	Ketopantoate hydroxymethyltransferase	-
OsR498G0100461600.01	9.02718	6.42408	28.9808	1.92319	2.68856	2.72921	14.8107	2.44699	-2.58831	0.00814806	0.0191671	OsR498G0100461600.01	Chr1	6974921	6977166	-	1830	-	-	-
OsR498G0100462300.01	33.5295	44.9686	49.847	237.513	192.68	226.524	42.7817	218.906	2.35008	3.2394e-17	6.93662e-16	OsR498G0100462300.01	Chr1	6986631	6989185	+	1642	-	-	-
OsR498G0100466700.01	1811.88	1725.94	1874.48	1345.27	1402.53	999.573	1804.1	1249.13	-0.53105	0.00441393	0.0111169	OsR498G0100466700.01	Chr1	7060168	7066898	+	3690	-	-	adh_short
OsR498G0100468100.01	1926.66	1906.88	2116.76	1192.37	1477.81	1000.26	1983.43	1223.48	-0.697549	0.000339763	0.00110175	OsR498G0100468100.01	Chr1	7079867	7083502	+	1873	-	Small GTPase superfamily	Ras
OsR498G0100468300.01	3795.28	3745.24	3286.43	1295.27	1746.67	1490.83	3608.98	1510.92	-1.25605	8.13797e-13	1.02782e-11	OsR498G0100468300.01	Chr1	7084230	7086872	+	2011	-	Cytochrome P450	p450
OsR498G0100468500.01	793.102	916.502	955.208	1104.87	1447.34	1224.05	888.271	1258.75	0.502581	0.00551357	0.0135415	OsR498G0100468500.01	Chr1	7088796	7092377	+	2283	-	Cytochrome P450	p450
OsR498G0100469500.01	540.341	631.701	489.196	75.0042	137.117	63.4541	553.746	91.8584	-2.59578	2.53681e-16	4.90316e-15	OsR498G0100469500.01	Chr1	7111169	7112991	+	1708	-	Cytochrome P450	p450
OsR498G0100469700.01	343.033	301.932	330.381	109.622	94.0997	38.8912	325.115	80.8708	-2.01502	4.95708e-08	3.21618e-07	OsR498G0100469700.01	Chr1	7116498	7118744	+	1787	-	Cytochrome P450	p450
OsR498G0100470100.01	0	0	3.4777	40.3869	40.3285	45.7143	1.15923	42.1432	5.17664	1.48902e-07	9.00247e-07	OsR498G0100470100.01	Chr1	7127896	7131609	+	3352	-	Serine-threonine/tyrosine-protein kinase, catalytic domain	Pkinase_Tyr
OsR498G0100471100.01	10803	10165	10743.8	1995.3	3559.66	1917.95	10570.6	2490.97	-2.08541	1.91243e-15	3.32524e-14	OsR498G0100471100.01	Chr1	7137771	7141078	+	2539	-	-	-
OsR498G0100471600.01	4766.35	4451.89	4998.61	1822.22	2324.71	1426.01	4738.95	1857.65	-1.35145	2.49913e-10	2.27541e-09	OsR498G0100471600.01	Chr1	7145702	7149306	-	1927	-	D-isomer specific 2-hydroxyacid dehydrogenase, NAD-binding domain	2-Hacid_dh_C
OsR498G0100473100.01	1975.66	1816.94	2027.5	1181.8	1203.58	1150.36	1940.04	1178.58	-0.719046	6.98248e-08	4.43875e-07	OsR498G0100473100.01	Chr1	7175652	7184151	+	4380	-	VHS domain	-
OsR498G0100474900.01	137.987	157.39	155.337	79.8122	103.958	83.9232	150.238	89.2311	-0.753476	0.00245412	0.00658523	OsR498G0100474900.01	Chr1	7204645	7211274	+	4316	-	-	-
OsR498G0100476300.01	375.273	361.89	317.63	798.122	637.19	670.703	351.597	702.005	0.99734	6.31383e-08	4.03857e-07	OsR498G0100476300.01	Chr1	7220522	7223916	+	1888	-	Thioesterase domain	4HBT
OsR498G0100477800.01	219.232	218.419	281.694	675.038	388.946	331.599	239.781	465.194	0.954647	0.00216722	0.00587835	OsR498G0100477800.01	Chr1	7267856	7275207	-	1757	-	-	-
OsR498G0100479700.01	732.491	807.293	798.712	529.838	542.194	579.957	779.498	550.663	-0.501043	0.000813952	0.00243761	OsR498G0100479700.01	Chr1	7300225	7305188	+	2315	-	-	-
OsR498G0100481100.01	2163.94	2314.81	2065.75	968.324	1356.83	1057.57	2181.5	1127.57	-0.952229	2.85835e-07	1.65294e-06	OsR498G0100481100.01	Chr1	7315771	7326647	+	3852	-	Protein kinase domain	Pkinase
OsR498G0100481600.01	297.897	328.699	357.044	1372.19	759.071	786.012	327.88	972.425	1.56748	1.37156e-08	9.74672e-08	OsR498G0100481600.01	Chr1	7329292	7330811	-	1461	-	-	-
OsR498G0100481700.01	81.2446	86.7251	125.197	543.3	455.263	588.145	97.7223	528.903	2.43564	1.33206e-22	4.87535e-21	OsR498G0100481700.01	Chr1	7332300	7336482	+	2121	-	-	-
OsR498G0100482100.01	1574.6	1552.49	1438.61	793.314	910.527	795.565	1521.9	833.135	-0.869436	3.86314e-09	2.96668e-08	OsR498G0100482100.01	Chr1	7338372	7344718	+	2920	-	K Homology domain, type 1	KH_1
OsR498G0100482300.01	2276.14	1858.7	1851.3	463.488	254.517	203.326	1995.38	307.11	-2.70211	2.51689e-18	6.02443e-17	OsR498G0100482300.01	Chr1	7348315	7349611	+	1214	-	Aquaporin-like	-
OsR498G0100486400.01	572.581	588.874	598.164	1214.49	1243.91	1328.44	586.54	1262.28	1.10593	3.01743e-15	5.13242e-14	OsR498G0100486400.01	Chr1	7402422	7407865	-	3121	-	-	-
OsR498G0100487200.01	1577.18	1238.78	1845.5	2746.31	2360.56	2224.99	1553.82	2443.95	0.653423	0.00137156	0.0039192	OsR498G0100487200.01	Chr1	7413908	7416367	-	2096	-	DREPP family	-
OsR498G0100489800.01	167.648	167.026	141.426	46.1564	59.1484	53.9019	158.7	53.0689	-1.57828	2.06037e-09	1.63934e-08	OsR498G0100489800.01	Chr1	7480159	7483013	-	1847	-	-	-
OsR498G0100490700.01	114.774	79.2303	148.382	245.206	215.085	209.467	114.129	223.253	0.969162	0.00074111	0.00223764	OsR498G0100490700.01	Chr1	7500650	7502376	+	1641	-	Pectinesterase, catalytic	-
OsR498G0100493200.01	1268.96	978.601	986.507	762.543	500.073	534.925	1078.02	599.18	-0.847804	0.000270482	0.000895579	OsR498G0100493200.01	Chr1	7521797	7524864	-	2006	-	Seven-in-absentia protein, TRAF-like domain	-
OsR498G0100493500.01	13202.9	13270	13046	3816.56	3910.07	2246.14	13173	3324.26	-1.98676	4.87834e-17	1.02172e-15	OsR498G0100493500.01	Chr1	7529276	7531004	+	1113	-	-	-
OsR498G0100493800.01	294.028	283.73	308.356	229.821	177.445	154.883	295.371	187.383	-0.65997	0.00381122	0.00976283	OsR498G0100493800.01	Chr1	7531356	7536603	-	2447	-	-	-
OsR498G0100494100.01	229.548	249.468	274.738	681.769	632.709	682.302	251.252	665.593	1.40477	1.65377e-16	3.2674e-15	OsR498G0100494100.01	Chr1	7541753	7543828	+	1489	-	-	-
OsR498G0100494400.01	1621.02	1616.73	1483.82	243.283	297.534	216.972	1573.86	252.596	-2.6415	4.55563e-47	9.71478e-45	OsR498G0100494400.01	Chr1	7544021	7548006	-	2784	-	-	-
OsR498G0100494600.01	105.747	108.139	108.968	325.98	276.922	229.254	107.618	277.385	1.36341	9.84586e-09	7.13631e-08	OsR498G0100494600.01	Chr1	7548737	7553919	-	3668	-	Armadillo-type fold	-
OsR498G0100495800.01	1529.46	1342.63	1427.02	985.632	1030.62	1026.87	1433.04	1014.37	-0.497989	0.00033075	0.00107513	OsR498G0100495800.01	Chr1	7566316	7569657	-	2631	-	Myc-type, basic helix-loop-helix (bHLH) domain	HLH
OsR498G0100496700.01	875.636	1004.3	887.973	563.493	593.276	536.972	922.636	564.581	-0.709543	4.14891e-06	1.9625e-05	OsR498G0100496700.01	Chr1	7583829	7590803	+	4224	-	K Homology domain, type 1	KH_1
OsR498G0100497300.01	9637.16	9889.87	8776.55	4259.86	5740.98	4079.49	9434.53	4693.44	-1.0074	7.58589e-08	4.7987e-07	OsR498G0100497300.01	Chr1	7594865	7596396	+	1532	-	-	-
OsR498G0100499700.01	466.834	452.898	445.146	89.4281	111.127	137.825	454.959	112.794	-2.00527	6.79473e-19	1.72904e-17	OsR498G0100499700.01	Chr1	7623878	7629055	+	3883	-	Auxin response factor	Auxin_resp
OsR498G0100500300.01	21.9232	16.0602	12.7516	4.80796	5.37713	4.77612	16.9116	4.98707	-1.75954	0.0120802	0.0270437	OsR498G0100500300.01	Chr1	7634269	7637809	+	2288	-	-	-
OsR498G0100502100.01	13594.9	13053.7	12823.4	2798.23	3813.28	2507.46	13157.4	3039.66	-2.11406	1.56869e-26	8.22704e-25	OsR498G0100502100.01	Chr1	7648376	7653949	+	3786	-	PB1 domain	RWP-RK
OsR498G0100502400.01	2594.67	2564.28	2326.58	1064.48	1113.96	876.759	2495.18	1018.4	-1.2936	2.82771e-15	4.83202e-14	OsR498G0100502400.01	Chr1	7654735	7660022	-	2428	-	Glycoside hydrolase, family 14	-
OsR498G0100503600.01	595.794	592.086	421.961	305.786	438.236	353.433	536.614	365.818	-0.552535	0.0197777	0.0417819	OsR498G0100503600.01	Chr1	7667465	7672667	-	2527	-	-	-
OsR498G0100505800.01	2.57919	0	0	23.0782	59.1484	49.8081	0.859731	44.0116	5.80255	1.03576e-06	5.44091e-06	OsR498G0100505800.01	Chr1	7692680	7702397	-	1506	-	NmrA-like domain	NmrA
OsR498G0100506800.01	1537.2	1476.47	1117.5	667.345	744.732	942.26	1377.06	784.779	-0.810194	0.000196101	0.00066781	OsR498G0100506800.01	Chr1	7746086	7748723	-	1491	-	-	-
OsR498G0100507700.01	28092.6	31346.3	33025.4	13035.3	11907.6	11157.7	30821.4	12033.6	-1.35694	1.01436e-20	3.0938e-19	OsR498G0100507700.01	Chr1	7756287	7759272	+	2342	-	Aminotransferase class IV	-
OsR498G0100507900.01	268.236	312.639	294.445	915.436	719.639	902.686	291.773	845.92	1.53486	3.2781e-16	6.21948e-15	OsR498G0100507900.01	Chr1	7761255	7763503	+	928	-	-	-
OsR498G0100509200.01	16131.6	17243.3	14721.1	7291.76	8684.06	6246.48	16032	7407.43	-1.11401	5.00261e-10	4.36974e-09	OsR498G0100509200.01	Chr1	7777588	7784750	-	3026	-	Homeobox domain-like	Myb_DNA-binding
OsR498G0100510600.01	13646.5	12212.2	14716.5	3929.07	4711.26	2134.92	13525.1	3591.75	-1.91308	2.48092e-11	2.59907e-10	OsR498G0100510600.01	Chr1	7808648	7812894	-	3313	-	-	-
OsR498G0100512300.01	907.876	845.837	996.94	1654.9	1502.91	1821.75	916.885	1659.85	0.856729	1.11865e-07	6.90211e-07	OsR498G0100512300.01	Chr1	7829319	7833168	+	3784	-	Protein kinase domain	Pkinase
OsR498G0100519100.01	126.381	113.492	110.127	1311.61	1104.1	1010.49	116.667	1142.07	3.29219	1.05784e-60	4.40249e-58	OsR498G0100519100.01	Chr1	7895023	7896916	+	1816	-	-	-
OsR498G0100520400.01	1.2896	5.3534	1.15923	34.6173	23.3009	10.2345	2.60074	22.7176	3.08523	0.00106576	0.00311789	OsR498G0100520400.01	Chr1	7908904	7909558	-	655	-	-	-
OsR498G0100523900.01	202.467	214.136	220.254	426.947	319.939	356.844	212.286	367.91	0.792095	0.000107091	0.000385717	OsR498G0100523900.01	Chr1	7951835	7954401	+	2567	-	-	-
OsR498G0100525200.01	541.631	542.835	476.445	769.274	791.334	947.036	520.303	835.881	0.684917	8.48541e-05	0.000311671	OsR498G0100525200.01	Chr1	7985996	7991324	-	2647	-	Folate-biopterin transporter	-
OsR498G0100539200.01	2081.41	1940.07	1882.59	947.169	1122.03	878.123	1968.03	982.44	-1.00271	9.12223e-10	7.67713e-09	OsR498G0100539200.01	Chr1	8138222	8146554	-	5390	-	Histone acetyltransferase Rtt109/CBP	-
OsR498G0100540400.01	0	2.14136	2.31847	33.6557	13.4428	12.2814	1.48661	19.7933	3.68542	0.000580126	0.00179441	OsR498G0100540400.01	Chr1	8161987	8162584	-	598	-	-	-
OsR498G0100541900.01	763.442	574.955	536.725	4063.69	3525.6	2592.07	625.041	3393.79	2.44131	9.83795e-25	4.48496e-23	OsR498G0100541900.01	Chr1	8174976	8177894	+	2416	-	WRKY domain	WRKY
OsR498G0100545800.01	12.896	9.63612	4.63693	0	0	0	9.05634	0	-5.87452	0.000410198	0.00130962	OsR498G0100545800.01	Chr1	8223615	8226372	-	2758	-	Voltage-dependent anion channel	C4dic_mal_tran
OsR498G0100547000.01	0	0	0	7.69274	3.58475	38.2089	0	16.4955	6.26889	0.000212273	0.00071758	OsR498G0100547000.01	Chr1	8237357	8238991	-	911	-	-	-
OsR498G0100550200.01	100.589	140.259	120.56	461.564	440.028	326.823	120.469	409.472	1.76064	1.35439e-12	1.66733e-11	OsR498G0100550200.01	Chr1	8266517	8268941	-	1432	-	-	-
OsR498G0100551400.01	3.86879	3.21204	2.31847	84.6201	20.6123	12.9637	3.1331	39.3987	3.6517	9.00482e-05	0.000329296	OsR498G0100551400.01	Chr1	8282002	8283399	-	1398	-	Polyprenyl synthetase	-
OsR498G0100552600.01	65.7695	16.0602	62.5986	20.1934	7.1695	21.8337	48.1427	16.3989	-1.54525	0.0209217	0.0439218	OsR498G0100552600.01	Chr1	8292858	8293741	-	786	-	-	-
OsR498G0100552800.01	170.227	141.33	278.216	75.9658	93.2035	79.8294	196.591	82.9996	-1.24398	0.000138823	0.000487885	OsR498G0100552800.01	Chr1	8294702	8298028	-	1228	-	Cupin 1	-
OsR498G0100556300.01	140.566	185.228	139.108	492.335	380.88	422.345	154.967	431.853	1.47582	6.40314e-11	6.35218e-10	OsR498G0100556300.01	Chr1	8359693	8362764	+	980	-	-	-
OsR498G0100556900.01	2390.91	2485.05	2603.64	851.009	1206.27	947.036	2493.2	1001.44	-1.316	1.05027e-12	1.31172e-11	OsR498G0100556900.01	Chr1	8365588	8374081	+	4127	-	-	-
OsR498G0100557100.01	237.286	271.953	278.216	348.097	356.683	403.241	262.485	369.34	0.492906	0.00801147	0.0188854	OsR498G0100557100.01	Chr1	8374533	8379135	+	1913	-	-	-
OsR498G0100557300.01	45.1359	55.6754	69.554	240.398	170.276	195.821	56.7884	202.165	1.82808	3.97106e-10	3.5272e-09	OsR498G0100557300.01	Chr1	8381453	8386338	+	1678	-	Ribosomal protein L3	-
OsR498G0100557500.01	704.12	738.769	768.572	574.071	533.232	521.279	737.154	542.861	-0.442306	0.0030428	0.00799035	OsR498G0100557500.01	Chr1	8387703	8392524	+	3070	-	-	-
OsR498G0100559900.01	145.724	139.188	141.426	265.4	182.822	199.915	142.113	216.046	0.602973	0.0128349	0.0285033	OsR498G0100559900.01	Chr1	8424352	8428909	+	2265	-	Zinc finger C2H2-type	zf-CCCH
OsR498G0100560700.01	490.047	416.494	397.617	196.165	128.155	135.778	434.719	153.366	-1.50561	6.01906e-10	5.18563e-09	OsR498G0100560700.01	Chr1	8434737	8436314	+	1296	-	-	-
OsR498G0100562400.01	340.454	310.497	381.388	233.667	199.85	233.347	344.113	222.288	-0.629488	0.00132456	0.00379835	OsR498G0100562400.01	Chr1	8446918	8452543	-	2587	-	Zinc finger, CCHC-type	-
OsR498G0100562800.01	1564.28	1349.06	1599.74	991.402	1118.44	983.88	1504.36	1031.24	-0.544702	0.000504262	0.00158002	OsR498G0100562800.01	Chr1	8457457	8465674	-	3919	-	Serine-threonine/tyrosine-protein kinase, catalytic domain	Pkinase_Tyr
OsR498G0100564400.01	335.295	475.382	331.541	766.389	583.418	586.78	380.739	645.529	0.759882	0.00113506	0.0032982	OsR498G0100564400.01	Chr1	8486747	8488898	-	1292	-	Replication factor A protein 3	-
OsR498G0100564900.01	633.192	335.123	416.165	224.051	319.043	288.614	461.493	277.236	-0.733344	0.0117076	0.0263214	OsR498G0100564900.01	Chr1	8494523	8498657	+	2968	-	Fungal lipase-like domain	Lipase_3
OsR498G0100565800.01	1614.58	1674.54	1467.59	2905.93	2786.25	2311.64	1585.57	2667.94	0.750356	4.0197e-06	1.90592e-05	OsR498G0100565800.01	Chr1	8504114	8509298	-	1809	-	Small GTPase superfamily, ARF/SAR type	Arf
OsR498G0100566200.01	6426.06	6209.94	5907.45	3039.59	3870.64	3822.94	6181.15	3577.72	-0.788636	8.27289e-07	4.42324e-06	OsR498G0100566200.01	Chr1	8511195	8520552	-	4780	-	WD40-repeat-containing domain	-
OsR498G0100569200.01	0	0	0	0.961593	5.37713	10.2345	0	5.52442	4.69241	0.0202441	0.0426241	OsR498G0100569200.01	Chr1	8545799	8546443	-	645	-	-	-
OsR498G0100570400.01	28.3711	12.8482	35.9362	1105.83	186.407	238.806	25.7185	510.348	4.31209	1.49878e-06	7.6459e-06	OsR498G0100570400.01	Chr1	8561797	8562578	-	782	-	-	-
OsR498G0100571700.01	640.93	616.712	705.973	1932.8	1752.94	1488.78	654.538	1724.84	1.3975	7.75305e-16	1.40882e-14	OsR498G0100571700.01	Chr1	8577121	8582921	+	2699	-	-	-
OsR498G0100576000.01	8989.78	7278.48	6586.76	29249.7	18550.2	33756.9	7618.34	27185.6	1.83535	7.26186e-13	9.20775e-12	OsR498G0100576000.01	Chr1	8642200	8643118	-	919	-	Late embryogenesis abundant protein, LEA5-type	-
OsR498G0100576100.01	162.489	160.602	135.63	395.215	207.916	362.985	152.907	322.038	1.07506	0.000283894	0.000936023	OsR498G0100576100.01	Chr1	8636843	8640818	+	989	-	Dynein light chain, type 1/2	-
OsR498G0100578400.01	109.616	74.9476	119.401	258.668	117.401	208.102	101.321	194.724	0.943955	0.00914947	0.0211734	OsR498G0100578400.01	Chr1	8656845	8665854	-	4238	-	DEAD/DEAH box helicase domain	Helicase_C
OsR498G0100583300.01	30.9503	32.1204	38.2547	61.5419	73.4874	66.8656	33.7751	67.2983	0.994092	0.00347704	0.00900151	OsR498G0100583300.01	Chr1	8722952	8725475	+	2367	-	-	-
OsR498G0100585200.01	1274.12	1452.91	1284.43	1837.6	1649.88	1979.36	1337.15	1822.28	0.446573	0.0040101	0.0102165	OsR498G0100585200.01	Chr1	8748190	8756222	-	2857	-	Zinc finger, CCCH-type	zf-CCCH
OsR498G0100585300.01	45.1359	64.2408	63.7578	100.006	94.0997	96.8869	57.7115	96.9974	0.744279	0.0114748	0.0258816	OsR498G0100585300.01	Chr1	8748396	8749855	+	926	-	-	-
OsR498G0100587300.01	1445.64	1522.51	1429.33	1713.56	1834.5	1879.06	1465.83	1809.04	0.303626	0.0213576	0.0447204	OsR498G0100587300.01	Chr1	8773184	8777836	+	3307	-	Protein kinase domain	Pkinase
OsR498G0100587800.01	51.5839	64.2408	59.1209	19.2319	30.4704	24.5629	58.3152	24.755	-1.23608	0.00128718	0.00369938	OsR498G0100587800.01	Chr1	8781996	8789957	-	5134	-	Protein kinase domain	Pkinase
OsR498G0100588000.01	3899.74	3704.55	3859.09	1187.57	1788.79	1380.98	3821.13	1452.45	-1.39547	7.68517e-13	9.72538e-12	OsR498G0100588000.01	Chr1	8791416	8798907	-	4214	-	Phosphoadenosine phosphosulphate reductase	-
OsR498G0100591500.01	229.548	280.518	245.757	94.2361	118.297	83.2409	251.941	98.5913	-1.35801	2.41895e-08	1.65166e-07	OsR498G0100591500.01	Chr1	8837613	8845936	+	8324	-	NB-ARC	NB-ARC
OsR498G0100592100.01	308.214	419.706	346.611	675.038	625.539	692.537	358.177	664.371	0.889888	2.6551e-06	1.29581e-05	OsR498G0100592100.01	Chr1	8849857	8854162	+	2447	-	-	-
OsR498G0100594500.01	2487.63	2480.77	2340.49	1844.33	1772.66	1995.73	2436.3	1870.91	-0.380625	0.00422019	0.0106884	OsR498G0100594500.01	Chr1	8877174	8882937	+	2999	-	-	-
OsR498G0100602100.01	5.15839	2.14136	9.27387	0	0	0	5.52454	0	-5.16164	0.00739149	0.0175765	OsR498G0100602100.01	Chr1	8962743	8963390	+	648	-	-	-
OsR498G0100602700.01	495.205	692.73	535.566	793.314	868.406	822.174	574.5	827.965	0.526171	0.00616447	0.0149606	OsR498G0100602700.01	Chr1	8974290	8976443	+	1123	-	TRAM/LAG1/CLN8 homology domain	LAG1
OsR498G0100603300.01	16.7648	4.28272	18.5477	50.9644	35.8475	70.2772	13.1984	52.363	2.00347	0.000761053	0.00228955	OsR498G0100603300.01	Chr1	8983615	8991173	+	4659	-	-	-
OsR498G0100606100.01	368.825	298.72	337.337	131.738	166.691	179.446	334.96	159.292	-1.06816	1.36833e-06	7.03813e-06	OsR498G0100606100.01	Chr1	9022408	9039950	+	4302	-	PRP1 splicing factor, N-terminal	-
OsR498G0100606400.01	3555.42	2911.18	3522.91	987.556	444.509	1247.25	3329.84	893.105	-1.89801	2.55974e-08	1.74272e-07	OsR498G0100606400.01	Chr1	9040367	9043830	-	2228	-	Zinc finger, Dof-type	zf-Dof
OsR498G0100607600.01	15.4752	7.49476	16.2293	0	5.37713	2.04691	13.0664	2.47468	-2.39261	0.0235203	0.0485927	OsR498G0100607600.01	Chr1	9050300	9051252	-	821	-	-	-
OsR498G0100607700.01	461.676	479.665	369.795	78.8506	92.3074	113.262	437.045	94.8067	-2.19864	2.60695e-20	7.58366e-19	OsR498G0100607700.01	Chr1	9052384	9059358	+	3111	-	UDPGP family	-
OsR498G0100611400.01	727.333	718.426	850.877	1332.77	1394.47	1155.14	765.545	1294.12	0.756919	6.43534e-06	2.93792e-05	OsR498G0100611400.01	Chr1	9095219	9099341	-	2864	-	-	CRAL_TRIO_N
OsR498G0100611700.01	201.177	193.793	187.796	379.829	341.448	358.209	194.255	359.828	0.889542	7.75618e-07	4.16943e-06	OsR498G0100611700.01	Chr1	9104106	9107843	+	1924	-	Pre-mRNA-splicing factor SPF27	-
OsR498G0100612810.01	285.001	319.063	249.235	94.2361	94.0997	85.9701	284.433	91.4353	-1.63992	1.18633e-13	1.62737e-12	OsR498G0100612810.01	Chr1	9131940	9137115	-	3612	-	-	-
OsR498G0100613400.01	314.662	403.646	312.993	70.1963	140.701	107.121	343.767	106.006	-1.69625	1.39158e-08	9.87269e-08	OsR498G0100613400.01	Chr1	9141315	9145080	-	1738	-	-	-
OsR498G0100614400.01	2994.44	2659.57	2808.82	2197.24	2226.13	1852.45	2820.95	2091.94	-0.431588	0.00452092	0.0113498	OsR498G0100614400.01	Chr1	9154882	9157810	-	2168	-	RNA recognition motif domain	RRM_1
OsR498G0100614900.01	152.172	154.178	173.885	486.566	442.717	520.597	160.078	483.293	1.59451	4.22873e-17	8.93643e-16	OsR498G0100614900.01	Chr1	9165636	9174833	+	4319	-	-	-
OsR498G0100618000.01	245.023	233.408	321.108	707.732	543.986	523.326	266.513	591.681	1.1498	4.94124e-07	2.74841e-06	OsR498G0100618000.01	Chr1	9205585	9208535	-	2175	-	Phenazine biosynthesis PhzF protein	-
OsR498G0100620200.01	9047.81	11664	8287.36	1804.91	3664.51	2753.77	9666.39	2741.06	-1.81819	7.85713e-11	7.67364e-10	OsR498G0100620200.01	Chr1	9224767	9231575	-	3763	-	-	-
OsR498G0100622100.01	1070.37	1089.95	1122.14	3179.03	2226.13	1986.18	1094.15	2463.78	1.17068	7.26563e-08	4.60853e-07	OsR498G0100622100.01	Chr1	9257348	9261007	+	1595	-	JAB1/MPN/MOV34 metalloenzyme domain	Mov34
OsR498G0100622500.01	33.5295	37.4738	45.2101	1247.19	345.929	401.194	38.7378	664.769	4.0994	2.05997e-17	4.48339e-16	OsR498G0100622500.01	Chr1	9262664	9263935	+	1272	-	-	Serpin
OsR498G0100623200.01	77.3758	91.0078	83.4648	159.624	119.193	146.013	83.9495	141.61	0.752333	0.00394144	0.0100634	OsR498G0100623200.01	Chr1	9270243	9273027	-	1705	-	-	-
OsR498G0100625000.01	1132.27	1270.9	1053.74	2554.95	1863.17	2008.7	1152.3	2142.27	0.894215	2.35882e-06	1.16176e-05	OsR498G0100625000.01	Chr1	9286595	9290054	-	839	-	EF-hand domain	-
OsR498G0100627500.01	1057.47	1156.33	1136.05	374.06	427.482	285.202	1116.62	362.248	-1.62633	1.28743e-15	2.2755e-14	OsR498G0100627500.01	Chr1	9316294	9328140	+	4271	-	DNA topoisomerase, type IIA-like domain	DNA_gyraseB
OsR498G0100628700.01	760.862	838.342	685.107	1320.27	1030.62	994.797	761.437	1115.23	0.549742	0.00405258	0.0103094	OsR498G0100628700.01	Chr1	9350172	9355356	+	2890	-	Peptidase S54, rhomboid domain	UBA
OsR498G0100628900.01	9.02718	16.0602	17.3885	28.8478	38.5361	57.9957	14.1586	41.7932	1.56013	0.00340067	0.00883039	OsR498G0100628900.01	Chr1	9356013	9359517	+	1663	-	-	-
OsR498G0100629200.01	265.657	288.013	224.891	678.884	833.455	740.98	259.52	751.107	1.53281	1.28753e-15	2.2755e-14	OsR498G0100629200.01	Chr1	9359675	9363957	-	1796	-	Pyruvate carboxyltransferase	HMGL-like
OsR498G0100632000.01	1276.7	1158.48	1051.42	3355	2591.78	2547.72	1162.2	2831.5	1.28469	3.5861e-12	4.20792e-11	OsR498G0100632000.01	Chr1	9416575	9420365	-	1252	-	Cystatin domain	-
OsR498G0100633900.01	88.9822	64.2408	120.56	220.205	213.293	204.691	91.2611	212.729	1.22246	2.11651e-05	8.69625e-05	OsR498G0100633900.01	Chr1	9462283	9466610	+	1659	-	-	-
OsR498G0100634200.01	186.992	198.076	213.299	76.9274	149.663	136.46	199.455	121.017	-0.718099	0.0177848	0.03808	OsR498G0100634200.01	Chr1	9465439	9469888	-	2453	-	Glutamyl/glutaminyl-tRNA synthetase, class Ib, catalytic domain	-
OsR498G0100634400.01	658.984	829.777	737.272	560.608	585.211	557.441	742.011	567.753	-0.387122	0.019824	0.0418625	OsR498G0100634400.01	Chr1	9470474	9474896	-	2267	-	-	-
OsR498G0100634700.01	590.635	643.479	603.96	1141.41	958.025	985.927	612.692	1028.45	0.746434	2.51207e-06	1.23131e-05	OsR498G0100634700.01	Chr1	9477858	9482301	+	2316	-	THIF-type NAD/FAD binding fold	-
OsR498G0100635600.01	235.996	288.013	274.738	450.025	353.994	360.256	266.249	388.092	0.541256	0.00819055	0.0192496	OsR498G0100635600.01	Chr1	9485528	9488289	-	1486	-	-	-
OsR498G0100638100.01	72.2174	110.28	93.8979	37.5021	45.7056	55.9488	92.1318	46.3855	-0.986049	0.00350527	0.00906368	OsR498G0100638100.01	Chr1	9522255	9526895	+	2057	-	-	-
OsR498G0100638600.01	23.2127	34.2618	16.2293	80.7738	139.805	158.976	24.5679	126.519	2.3617	4.12432e-08	2.70513e-07	OsR498G0100638600.01	Chr1	9529330	9533644	-	2149	-	Protein SirB1, N-terminal	-
OsR498G0100640600.01	30.9503	32.1204	38.2547	1.92319	21.5085	6.14072	33.7751	9.85747	-1.7804	0.0201129	0.0423867	OsR498G0100640600.01	Chr1	9566414	9567175	-	762	-	-	-
OsR498G0100640700.01	925.931	860.827	905.361	505.798	589.692	620.895	897.373	572.128	-0.647999	6.1295e-05	0.000231838	OsR498G0100640700.01	Chr1	9567091	9576913	+	4542	-	Tetratricopeptide-like helical domain	DnaJ
OsR498G0100642500.01	28.3711	24.6256	37.0955	0	0	0.682302	30.0307	0.227434	-6.64413	5.30613e-07	2.93303e-06	OsR498G0100642500.01	Chr1	9590544	9603019	+	1399	-	FAD/NAD(P)-binding domain	-
OsR498G0100643300.01	24.5023	46.0392	88.1017	3.84637	14.339	8.18763	52.8811	8.791	-2.58751	0.000113721	0.000407039	OsR498G0100643300.01	Chr1	9608523	9612118	+	1287	-	FAD/NAD(P)-binding domain	-
OsR498G0100653000.01	425.567	573.884	648.011	1926.07	1130.09	1215.86	549.154	1424.01	1.3738	5.34463e-07	2.95242e-06	OsR498G0100653000.01	Chr1	9761074	9764397	-	1605	-	-	-
OsR498G0100653900.01	1160.64	1277.32	1384.12	2272.24	1768.18	1569.98	1274.03	1870.13	0.553144	0.00522379	0.0128948	OsR498G0100653900.01	Chr1	9781108	9785944	+	2218	-	Isopropylmalate dehydrogenase-like domain	-
OsR498G0100654200.01	14.1856	24.6256	30.1401	347.135	139.805	176.716	22.9838	221.219	3.25878	8.46629e-13	1.06824e-11	OsR498G0100654200.01	Chr1	9786440	9791508	-	2395	-	Eukaryotic porin/Tom40	-
OsR498G0100655600.01	291.449	270.882	257.35	603.88	410.454	506.268	273.227	506.868	0.89161	3.55225e-05	0.000140516	OsR498G0100655600.01	Chr1	9818832	9824682	-	2597	-	Pyruvate kinase, barrel	PK
OsR498G0100656400.01	493.916	581.379	556.432	288.478	139.805	127.591	543.909	185.291	-1.55711	2.6539e-06	1.29571e-05	OsR498G0100656400.01	Chr1	9836553	9837413	-	768	-	-	-
OsR498G0100658300.01	98.0094	79.2303	83.4648	34.6173	36.7437	48.4435	86.9015	39.9348	-1.11148	0.000588599	0.00181888	OsR498G0100658300.01	Chr1	9858744	9863148	+	2268	-	Zinc finger, Dof-type	zf-Dof
OsR498G0100660800.01	2285.17	801.939	1953.31	478.873	141.598	125.544	1680.14	248.671	-2.75776	1.22582e-07	7.52373e-07	OsR498G0100660800.01	Chr1	9896491	9897517	-	1027	-	-	-
OsR498G0100662300.01	92.851	93.1491	79.9871	51.926	50.1865	49.1258	88.6624	50.4128	-0.815576	0.00440299	0.0110955	OsR498G0100662300.01	Chr1	9913089	9913994	+	737	-	-	-
OsR498G0100663000.01	773.758	643.479	694.381	461.564	423.897	508.998	703.873	464.82	-0.596998	0.000581884	0.00179942	OsR498G0100663000.01	Chr1	9919758	9935033	-	5625	-	Armadillo-type fold	-
OsR498G0100667700.01	2473.45	2634.94	3045.31	1233.72	1184.76	1071.9	2717.9	1163.46	-1.22463	1.33034e-14	2.06788e-13	OsR498G0100667700.01	Chr1	10002917	10006469	+	2027	-	-	-
OsR498G0100667900.01	157.331	128.482	215.617	94.2361	57.356	70.9595	167.143	74.1839	-1.1736	0.000312317	0.00102035	OsR498G0100667900.01	Chr1	10006639	10011554	+	3062	-	Peptidase S8/S53 domain	Peptidase_S8
OsR498G0100668500.01	80103.3	82439.1	97643.4	13639.2	14072.8	10337.6	86728.6	12683.2	-2.77366	3.28181e-50	8.64087e-48	OsR498G0100668500.01	Chr1	10018848	10021420	+	2476	-	Rubrerythrin	-
OsR498G0100668700.01	666.722	700.225	694.381	942.361	941.893	855.607	687.109	913.287	0.409706	0.00436329	0.0110055	OsR498G0100668700.01	Chr1	10026729	10033952	+	2911	-	-	-
OsR498G0100668900.01	1419.85	1450.77	1371.37	3861.76	2695.73	2585.93	1414	3047.81	1.10771	6.19868e-08	3.96786e-07	OsR498G0100668900.01	Chr1	10035337	10037114	+	1343	-	EF-hand domain	-
OsR498G0100669200.01	38.6879	39.6152	32.4585	302.902	172.068	166.482	36.9205	213.817	2.53162	9.43206e-13	1.18373e-11	OsR498G0100669200.01	Chr1	10037302	10041643	-	3029	-	-	-
OsR498G0100670100.01	5189.34	4556.81	4451.46	2470.33	3649.28	1632.07	4732.54	2583.89	-0.873278	0.00235027	0.00633623	OsR498G0100670100.01	Chr1	10061289	10065215	+	3063	-	Major facilitator superfamily	MFS_1
OsR498G0100670400.01	334.006	360.819	368.636	751.965	581.626	733.475	354.487	689.022	0.958579	2.6024e-07	1.5134e-06	OsR498G0100670400.01	Chr1	10065371	10069513	-	1777	-	Leucine-rich repeat	LRRNT_2
OsR498G0100670500.01	87.6926	91.0078	85.7833	29.8094	19.7161	21.8337	88.1612	23.7864	-1.8974	3.55867e-08	2.35508e-07	OsR498G0100670500.01	Chr1	10068038	10069483	+	1442	-	-	-
OsR498G0100672300.01	16.7648	17.1309	10.4331	120.199	70.7988	72.3241	14.7762	87.774	2.56785	1.19545e-08	8.55652e-08	OsR498G0100672300.01	Chr1	10112848	10117285	+	2367	-	-	-
OsR498G0100672600.01	2.57919	0	1.15923	24.0398	7.1695	16.3753	1.24614	15.8615	3.73102	0.00174386	0.0048624	OsR498G0100672600.01	Chr1	10117401	10119354	-	1355	-	Translation initiation factor IF6	-
OsR498G0100674900.01	17360.6	18202.6	18819	5846.48	6333.36	4428.83	18127.4	5536.22	-1.71137	5.4285e-21	1.6999e-19	OsR498G0100674900.01	Chr1	10141710	10145521	+	2783	-	F-box domain	F-box
OsR498G0100675200.01	3992.59	4427.26	4199.9	1063.52	1157.87	1343.45	4206.59	1188.28	-1.82306	3.93876e-31	2.95441e-29	OsR498G0100675200.01	Chr1	10145889	10149104	-	1757	-	-	-
OsR498G0100683000.01	292.739	259.105	231.847	125.969	112.023	113.262	261.23	117.085	-1.15824	7.94156e-08	5.00772e-07	OsR498G0100683000.01	Chr1	10293219	10296194	-	2249	-	-	-
OsR498G0100694000.01	717.016	549.259	659.604	116.353	157.729	137.825	641.959	137.302	-2.22343	5.63275e-25	2.63778e-23	OsR498G0100694000.01	Chr1	10453594	10457346	-	3003	-	Myc-type, basic helix-loop-helix (bHLH) domain	HLH
OsR498G0100695700.01	1435.32	1137.06	1685.52	308.671	315.458	288.614	1419.3	304.248	-2.22226	7.60143e-28	4.37812e-26	OsR498G0100695700.01	Chr1	10474377	10478024	+	2604	-	Amine oxidase	Amino_oxidase
OsR498G0100702400.01	3.86879	4.28272	0	74.0426	112.023	118.721	2.71717	101.596	5.22551	1.39209e-14	2.15867e-13	OsR498G0100702400.01	Chr1	10543023	10544572	-	1059	-	Glycoside hydrolase, family 19, catalytic	-
OsR498G0100702600.01	278.553	279.447	299.082	331.749	436.444	398.465	285.694	388.886	0.445496	0.0218872	0.0456664	OsR498G0100702600.01	Chr1	10547238	10551050	-	2167	-	-	-
OsR498G0100708900.01	63.1903	102.785	73.0317	146.162	300.223	296.119	79.6691	247.501	1.63369	6.8971e-06	3.12989e-05	OsR498G0100708900.01	Chr1	10642992	10651577	+	1900	-	WRKY domain	WRKY
OsR498G0100709200.01	0	1.07068	0	4.80796	8.96188	10.2345	0.356893	8.00146	4.26073	0.0075956	0.0180214	OsR498G0100709200.01	Chr1	10650465	10651589	-	1125	-	-	-
OsR498G0100712200.01	193.44	177.733	252.713	360.597	387.153	433.262	207.962	393.671	0.921914	3.07829e-05	0.000123165	OsR498G0100712200.01	Chr1	10689449	10696054	-	4979	-	ABC transporter type 1, transmembrane domain	ABC_membrane
OsR498G0100715000.01	6.44799	8.56544	12.7516	237.513	115.608	307.036	9.255	220.053	4.56642	2.40103e-19	6.34124e-18	OsR498G0100715000.01	Chr1	10733986	10738138	-	2108	-	Transferase	-
OsR498G0100720500.01	20166.7	26570	16251.3	27803.5	33987.9	36687.4	20996	32826.3	0.644733	0.00463055	0.0115912	OsR498G0100720500.01	Chr1	10787229	10791990	+	3561	-	Protein kinase domain	Pkinase
OsR498G0100721100.01	1056.18	1268.76	1278.63	541.377	481.253	568.358	1201.19	530.329	-1.1793	4.08413e-12	4.74057e-11	OsR498G0100721100.01	Chr1	10807387	10809195	+	1341	-	-	-
OsR498G0100721700.01	1711.3	1933.65	1698.28	2241.47	2406.26	2325.29	1781.07	2324.34	0.383864	0.00532937	0.0131316	OsR498G0100721700.01	Chr1	10815111	10821316	+	4202	-	Transcription factor, SBP-box	SBP
OsR498G0100723300.01	77.3758	93.1491	78.8279	177.895	151.456	172.623	83.1176	167.324	1.00723	3.63398e-05	0.000143441	OsR498G0100723300.01	Chr1	10838288	10843200	+	4688	-	-	-
OsR498G0100723600.01	0	0	0	19.2319	1.79238	9.55223	0	10.1922	5.56329	0.00170776	0.00477362	OsR498G0100723600.01	Chr1	10844570	10850313	-	1019	-	Haem peroxidase	-
OsR498G0100727600.01	2354.8	1561.05	1517.44	1129.87	1373.86	1082.13	1811.1	1195.29	-0.599329	0.00975857	0.0224561	OsR498G0100727600.01	Chr1	10974375	10976933	-	1734	-	PPM-type phosphatase domain	PP2C
OsR498G0100728400.01	737.65	656.327	731.476	176.933	344.136	180.81	708.484	233.96	-1.59942	5.15546e-08	3.33232e-07	OsR498G0100728400.01	Chr1	10981780	10986325	-	3690	-	-	-
OsR498G0100728600.01	5.15839	4.28272	6.9554	39.4253	33.159	49.1258	5.4655	40.57	2.89882	1.24684e-06	6.45511e-06	OsR498G0100728600.01	Chr1	10987138	10990061	-	1666	-	Protein kinase domain	Pkinase
OsR498G0100728700.01	2374.15	2333.01	2141.1	1441.43	1632.85	1578.85	2282.75	1551.04	-0.557301	6.43407e-05	0.000242292	OsR498G0100728700.01	Chr1	10990373	10995820	+	3208	-	Protein kinase domain	Pkinase
OsR498G0100728900.01	265.657	210.924	343.133	294.247	1153.39	1225.42	273.238	891.019	1.70593	0.000211726	0.000715825	OsR498G0100728900.01	Chr1	10998014	10999685	+	1472	-	Glycoside hydrolase, family 28	-
OsR498G0100731500.01	0	1.07068	0	1208.72	877.368	902.004	0.356893	996.031	11.2143	9.9806e-21	3.05103e-19	OsR498G0100731500.01	Chr1	11044634	11046771	+	1913	-	AAA-type ATPase, N-terminal domain	AAA
OsR498G0100734500.01	42.5567	8.56544	11.5923	0	0	2.72921	20.9048	0.909737	-4.36732	0.000624385	0.00191866	OsR498G0100734500.01	Chr1	11101173	11102270	+	1098	-	Homeobox domain-like	Myb_DNA-binding
OsR498G0100737300.01	90.2718	89.9371	86.9425	230.782	176.549	198.55	89.0505	201.96	1.18064	7.71675e-07	4.15019e-06	OsR498G0100737300.01	Chr1	11141275	11144071	+	1102	-	-	-
OsR498G0100737600.01	1312.81	1371.54	1241.54	917.359	925.762	1146.95	1308.63	996.691	-0.392003	0.0186337	0.0396834	OsR498G0100737600.01	Chr1	11144742	11147412	-	1953	-	-	-
OsR498G0100740400.01	1057.47	1139.2	1049.11	1452	1429.42	1327.08	1081.93	1402.83	0.374143	0.00658256	0.0158679	OsR498G0100740400.01	Chr1	11185350	11192095	-	3821	-	Citrate synthase	Citrate_synt
OsR498G0100744000.01	16.7648	32.1204	34.777	59.6187	48.3941	62.7718	27.8874	56.9282	1.02309	0.0145552	0.0318656	OsR498G0100744000.01	Chr1	11251554	11255636	-	2551	-	-	-
OsR498G0100745600.01	7.73758	14.9895	11.5923	32.6941	25.0933	31.3859	11.4398	29.7244	1.36642	0.0111078	0.0251636	OsR498G0100745600.01	Chr1	11272866	11278418	-	2945	-	Tetratricopeptide-like helical domain	-
OsR498G0100746600.01	782.785	542.835	980.711	2156.85	1892.75	1617.74	768.777	1889.11	1.29723	2.98268e-07	1.72059e-06	OsR498G0100746600.01	Chr1	11303713	11306437	-	906	-	-	-
OsR498G0100753000.01	435.884	718.426	718.725	2699.19	1292.3	1388.49	624.345	1793.33	1.52146	5.79592e-06	2.66982e-05	OsR498G0100753000.01	Chr1	11446570	11448348	-	1173	-	-	-
OsR498G0100753400.01	47.7151	43.8979	37.0955	15.3855	27.7818	19.7868	42.9028	20.9847	-1.03009	0.0187506	0.0398962	OsR498G0100753400.01	Chr1	11451212	11464102	-	3508	-	Amino acid permease/ SLC12A domain	AA_permease
OsR498G0100753700.01	109.616	131.694	99.694	175.971	217.774	141.237	113.668	178.327	0.646024	0.0191522	0.0406434	OsR498G0100753700.01	Chr1	11470346	11476384	+	3255	-	-	-
OsR498G0100754500.01	15.4752	48.1806	175.044	15.3855	19.7161	21.8337	79.5667	18.9784	-2.06617	0.00561145	0.0137492	OsR498G0100754500.01	Chr1	11481722	11482493	+	772	-	-	-
OsR498G0100762200.01	1302.49	1296.59	1296.02	331.749	345.032	412.111	1298.37	362.964	-1.83646	1.38583e-29	9.21615e-28	OsR498G0100762200.01	Chr1	11647701	11652376	-	2032	-	-	-
OsR498G0100765000.01	39.9775	51.3926	64.9171	3.84637	1.79238	2.72921	52.0957	2.78932	-4.23528	5.33671e-11	5.37273e-10	OsR498G0100765000.01	Chr1	11669709	11674204	-	2164	-	Cation transporter	-
OsR498G0100767800.01	60.6111	69.5942	79.9871	102.89	125.466	148.06	70.0641	125.472	0.842351	0.00377378	0.00967942	OsR498G0100767800.01	Chr1	11711058	11716077	-	3002	-	Phospholipid/glycerol acyltransferase	Acyltransferase
OsR498G0100768200.01	36.1087	42.8272	84.624	1067.37	848.69	580.639	54.52	832.232	3.92958	3.76901e-27	2.0736e-25	OsR498G0100768200.01	Chr1	11724585	11725988	-	1181	-	Methyltransferase type 11	Methyltransf_11
OsR498G0100775700.01	1134.85	1687.39	1491.93	486.566	302.912	562.217	1438.06	450.565	-1.67366	1.4758e-09	1.20164e-08	OsR498G0100775700.01	Chr1	11816998	11818964	+	1967	-	-	-
OsR498G0100776900.01	2255.51	2137.08	1816.52	789.468	1090.66	1247.25	2069.7	1042.46	-0.988604	6.58942e-06	3.00316e-05	OsR498G0100776900.01	Chr1	11872687	11885225	+	7672	-	Serine-threonine/tyrosine-protein kinase, catalytic domain	Pkinase_Tyr
OsR498G0100778100.01	456.517	447.544	443.986	756.773	774.306	703.454	449.349	744.845	0.728706	1.0366e-06	5.44423e-06	OsR498G0100778100.01	Chr1	11890310	11902475	+	4526	-	Serine-threonine/tyrosine-protein kinase, catalytic domain	Pkinase_Tyr
OsR498G0100780000.01	1.2896	0	22.0254	86.5433	49.2903	14.3284	7.77168	50.054	2.68387	0.0182405	0.0389426	OsR498G0100780000.01	Chr1	11932077	11934606	-	2101	-	Pectinesterase, catalytic	-
OsR498G0100786400.01	404.934	350.112	401.095	573.109	654.217	602.473	385.38	609.933	0.663289	7.96563e-05	0.000294297	OsR498G0100786400.01	Chr1	12020067	12027662	-	4589	-	2-oxoacid dehydrogenase acyltransferase, catalytic domain	Biotin_lipoyl
OsR498G0100786800.01	907.876	933.633	860.151	1367.38	1207.17	1224.05	900.553	1266.2	0.491226	0.000679147	0.00206993	OsR498G0100786800.01	Chr1	12030591	12034289	-	2163	-	PUA domain	-
OsR498G0100788100.01	67.0591	74.9476	62.5986	23.0782	40.3285	27.2921	68.2017	30.2329	-1.17553	0.001689	0.00472732	OsR498G0100788100.01	Chr1	12074081	12074655	+	575	-	-	-
OsR498G0100788400.01	18.0544	21.4136	26.6624	0	1.79238	3.41151	22.0434	1.73463	-3.57797	6.42191e-05	0.000241869	OsR498G0100788400.01	Chr1	12075712	12076546	-	835	-	-	-
OsR498G0100788500.01	345.612	387.586	265.464	170.202	179.238	234.03	332.888	194.49	-0.772794	0.00184414	0.0051089	OsR498G0100788500.01	Chr1	12075904	12080100	+	3456	-	NB-ARC	NB-ARC
OsR498G0100791600.01	36.1087	37.4738	22.0254	74.0426	90.515	57.3134	31.8693	73.957	1.21141	0.0021164	0.00575805	OsR498G0100791600.01	Chr1	12116366	12120985	-	2482	-	-	-
OsR498G0100794100.01	6401.56	6481.9	6017.58	4251.2	4306.18	3486.57	6300.35	4014.65	-0.650389	1.86462e-05	7.73269e-05	OsR498G0100794100.01	Chr1	12169029	12175166	+	4230	-	RNA recognition motif domain	RRM_1
OsR498G0100794900.01	977.515	1212.01	1061.86	2408.79	1447.34	1760.34	1083.79	1872.16	0.788138	0.000685458	0.00208744	OsR498G0100794900.01	Chr1	12181102	12182900	+	1114	-	-	-
OsR498G0100795100.01	4115.1	3946.53	3784.9	1426.04	1860.49	1722.13	3948.84	1669.55	-1.24169	1.85562e-14	2.81817e-13	OsR498G0100795100.01	Chr1	12184447	12192230	+	3495	-	-	-
OsR498G0100798100.01	233.417	266.599	173.885	680.808	670.349	608.614	224.634	653.257	1.53897	1.26419e-12	1.56375e-11	OsR498G0100798100.01	Chr1	12257714	12259143	+	1430	-	-	-
OsR498G0100800300.01	811.157	853.332	871.743	276.939	400.596	315.906	845.411	331.147	-1.35228	8.74622e-12	9.74433e-11	OsR498G0100800300.01	Chr1	12290214	12294513	+	3354	-	-	ABC1
OsR498G0100813800.01	5529.79	5464.75	5728.93	1712.6	2089.01	1580.21	5574.49	1793.94	-1.63602	1.65622e-23	6.73001e-22	OsR498G0100813800.01	Chr1	12519452	12532102	-	4698	-	SecA Wing/Scaffold	-
OsR498G0100814400.01	679.618	692.73	721.043	561.57	541.297	427.121	697.797	509.996	-0.454068	0.0120389	0.0269535	OsR498G0100814400.01	Chr1	12534448	12539443	-	3574	-	Sec23/Sec24, helical domain	-
OsR498G0100820800.01	18078.9	20296.9	20590.3	15221	15085.5	15426.9	19655.3	15244.5	-0.366656	0.00387942	0.00991782	OsR498G0100820800.01	Chr1	12643580	12646149	-	2129	-	S-adenosylmethionine synthetase, C-terminal	-
OsR498G0100830700.01	10.3168	5.3534	5.79617	44.2333	65.4217	103.028	7.15545	70.8942	3.33038	8.89006e-09	6.4983e-08	OsR498G0100830700.01	Chr1	12772804	12777092	+	1400	-	Haem peroxidase	-
OsR498G0100832700.01	0	0	1.15923	19.2319	10.7543	8.86993	0.386411	12.952	4.94369	0.000832625	0.00248977	OsR498G0100832700.01	Chr1	12796083	12800289	+	1137	-	Haem peroxidase	-
OsR498G0100833700.01	180.544	206.641	236.484	766.389	489.319	683.667	207.889	646.458	1.6359	1.69932e-11	1.82318e-10	OsR498G0100833700.01	Chr1	12835220	12841135	+	1653	-	Haem peroxidase	-
OsR498G0100834200.01	471.993	488.23	468.33	302.902	327.109	316.588	476.184	315.533	-0.593647	0.000183585	0.00062842	OsR498G0100834200.01	Chr1	12842753	12854139	-	6432	-	Protein kinase domain	Beach
OsR498G0100834600.01	408.802	435.767	391.821	230.782	222.255	226.524	412.13	226.52	-0.863929	3.87132e-07	2.18821e-06	OsR498G0100834600.01	Chr1	12861768	12864006	-	1372	-	-	-
OsR498G0100834800.01	401.065	422.919	419.642	87.5049	175.653	86.6524	414.542	116.603	-1.83224	5.78586e-09	4.34556e-08	OsR498G0100834800.01	Chr1	12873425	12880144	-	3811	-	-	-
OsR498G0100834900.01	250.182	265.529	272.42	1019.29	521.581	639.317	262.71	726.729	1.4671	1.67472e-07	1.00355e-06	OsR498G0100834900.01	Chr1	12884450	12888940	+	2933	-	Ubiquitin domain	ubiquitin
OsR498G0100835100.01	2388.33	2661.71	2637.26	1185.64	1180.28	988.656	2562.43	1118.19	-1.1972	8.73114e-15	1.38469e-13	OsR498G0100835100.01	Chr1	12889422	12893319	+	2417	-	Coenzyme Q-binding protein COQ10, START domain	-
OsR498G0100836400.01	303.055	286.942	260.827	155.778	192.68	144.648	283.608	164.369	-0.788518	0.000274154	0.000906808	OsR498G0100836400.01	Chr1	12905869	12911268	-	2641	-	Glycosyl transferase, family 31	Galactosyl_T
OsR498G0100841700.01	88.9822	131.694	132.153	22.1166	20.6123	37.5266	117.609	26.7519	-2.12278	2.5554e-08	1.74022e-07	OsR498G0100841700.01	Chr1	12962550	12966547	+	2100	-	GDSL lipase/esterase	Lipase_GDSL
OsR498G0100842700.01	28.3711	20.3429	27.8216	83.6586	89.6188	150.107	25.5119	107.795	2.08814	2.07452e-07	1.22716e-06	OsR498G0100842700.01	Chr1	12974322	12977823	+	2116	-	GDSL lipase/esterase	Lipase_GDSL
OsR498G0100844100.01	19.344	14.9895	32.4585	0	0	4.77612	22.264	1.59204	-3.68329	0.000976339	0.00287782	OsR498G0100844100.01	Chr1	12990890	12992554	+	1665	-	Major facilitator, sugar transporter-like	Sugar_tr
OsR498G0100848700.01	4196.35	2148.85	2214.14	1311.61	1381.03	795.565	2853.11	1162.73	-1.29524	7.01534e-05	0.000262229	OsR498G0100848700.01	Chr1	13067202	13071231	+	3326	-	Glycosyl hydrolase family 100	-
OsR498G0100849700.01	6.44799	6.42408	10.4331	0	0	0	7.76839	0	-5.65602	0.000801738	0.00240326	OsR498G0100849700.01	Chr1	13094966	13113426	+	2383	-	Peptidase S10, serine carboxypeptidase	Peptidase_S10
OsR498G0100850400.01	5954.07	6609.31	5993.24	741.388	1071.84	510.362	6185.54	774.53	-2.99834	1.52259e-28	9.2878e-27	OsR498G0100850400.01	Chr1	13112969	13117229	-	3840	-	Peptidase S10, serine carboxypeptidase	Peptidase_S10
OsR498G0100861300.01	64.4799	64.2408	46.3693	466.372	182.822	185.586	58.3633	278.26	2.25192	1.1131e-07	6.87112e-07	OsR498G0100861300.01	Chr1	13320918	13329863	+	2720	-	Pyrophosphate-energised proton pump	-
OsR498G0100861600.01	2639.81	2454	2565.38	1189.49	1525.31	1478.55	2553.06	1397.78	-0.868611	8.83192e-08	5.54208e-07	OsR498G0100861600.01	Chr1	13330067	13345923	-	4538	-	Armadillo-type fold	-
OsR498G0100861900.01	433.305	360.819	395.298	127.892	216.877	216.29	396.474	187.02	-1.0808	4.05366e-05	0.000158576	OsR498G0100861900.01	Chr1	13348606	13352020	+	2832	-	-	-
OsR498G0100862300.01	707.989	822.282	867.106	571.186	647.944	573.134	799.126	597.421	-0.420419	0.0125299	0.0279197	OsR498G0100862300.01	Chr1	13355889	13365530	+	3080	-	FAD/NAD(P)-binding domain	Pyr_redox_2
OsR498G0100863300.01	1013.62	1001.09	1110.55	805.815	831.662	746.439	1041.75	794.639	-0.391192	0.00745709	0.0177162	OsR498G0100863300.01	Chr1	13379758	13388705	+	3889	-	JAB1/MPN/MOV34 metalloenzyme domain	Mov34
OsR498G0100864800.01	3766.91	3786.99	3649.27	1987.61	1973.41	1493.56	3734.39	1818.19	-1.03892	1.42267e-09	1.16279e-08	OsR498G0100864800.01	Chr1	13402598	13407119	-	2974	-	-	-
OsR498G0100866200.01	1173.53	1269.83	832.329	508.682	612.096	787.377	1091.9	636.052	-0.778592	0.001832	0.0050791	OsR498G0100866200.01	Chr1	13426896	13429923	-	2626	-	NAC domain	NAM
OsR498G0100866500.01	484.889	579.238	515.859	1581.82	1239.43	1287.5	526.662	1369.58	1.37772	2.71213e-14	4.03349e-13	OsR498G0100866500.01	Chr1	13437596	13441514	+	2287	-	Thioredoxin domain	-
OsR498G0100879300.01	91.5614	174.521	99.694	0	0	0	121.925	0	-9.62994	1.57167e-14	2.42256e-13	OsR498G0100879300.01	Chr1	13576659	13578512	+	1012	-	Protein kinase domain	Pkinase
OsR498G0100882700.01	0	0	0	49.0412	10.7543	11.5991	0	23.7982	6.78388	7.82036e-06	3.5051e-05	OsR498G0100882700.01	Chr1	13656877	13663528	+	2159	-	-	-
OsR498G0100885800.01	43.8463	44.9686	34.777	18.2703	10.7543	15.0107	41.1973	14.6784	-1.49079	0.00121561	0.00351051	OsR498G0100885800.01	Chr1	13717476	13720427	-	2329	-	Tetratricopeptide-like helical domain	-
OsR498G0100893500.01	808.577	798.727	594.687	2481.87	1441.07	1940.47	733.997	1954.47	1.4129	1.87031e-08	1.30185e-07	OsR498G0100893500.01	Chr1	14154217	14156830	+	2433	-	-	-
OsR498G0100894500.01	24.5023	7.49476	11.5923	178.856	46.6018	60.0426	14.5298	95.1669	2.72173	3.07161e-05	0.000122917	OsR498G0100894500.01	Chr1	14196718	14198781	+	1421	-	-	-
OsR498G0100894900.01	47.7151	50.322	75.3502	327.903	163.106	172.623	57.7957	221.211	1.93377	3.05105e-07	1.7561e-06	OsR498G0100894900.01	Chr1	14200702	14202273	+	1472	-	-	-
OsR498G0100895200.01	1176.11	1224.86	1154.6	948.13	848.69	655.01	1185.19	817.277	-0.53746	0.00506412	0.0125427	OsR498G0100895200.01	Chr1	14204534	14205558	-	1025	-	-	-
OsR498G0100897800.01	9.02718	7.49476	3.4777	144.239	98.5807	124.179	6.66655	122.333	4.20635	5.7354e-18	1.32371e-16	OsR498G0100897800.01	Chr1	14239099	14241026	-	1675	-	-	-
OsR498G0100901500.01	247.603	372.597	423.12	1127.95	760.864	788.059	347.773	892.29	1.35782	5.68272e-07	3.12369e-06	OsR498G0100901500.01	Chr1	14355213	14357232	+	871	-	Ribosomal protein L23/L15e core domain	-
OsR498G0100907000.01	50.2943	50.322	33.6178	19.2319	18.8199	27.9744	44.7447	22.0087	-1.013	0.0202134	0.0425663	OsR498G0100907000.01	Chr1	14439525	14442755	-	2129	-	NB-ARC	NB-ARC
OsR498G0100907900.01	2068.51	2205.6	1981.13	1511.62	1510.08	1492.2	2085.08	1504.63	-0.470865	0.000280043	0.000924507	OsR498G0100907900.01	Chr1	14471243	14479140	+	3077	-	-	-
OsR498G0100909500.01	695.093	713.073	696.699	564.455	581.626	508.315	701.622	551.465	-0.348513	0.0213026	0.0446124	OsR498G0100909500.01	Chr1	14519170	14524052	+	3279	-	Exocyst complex component EXOC6/Sec15	-
OsR498G0100911700.01	2.57919	1.07068	2.31847	20.1934	28.678	32.0682	1.98945	26.9799	3.7896	1.12975e-05	4.8944e-05	OsR498G0100911700.01	Chr1	14551663	14554493	+	1820	-	Oxoglutarate/iron-dependent dioxygenase	2OG-FeII_Oxy
OsR498G0100919100.01	1481.75	1397.24	1530.19	998.133	1208.06	1003.67	1469.72	1069.95	-0.458123	0.00360253	0.0092854	OsR498G0100919100.01	Chr1	14763800	14774570	+	6490	-	SAC domain	WW
OsR498G0100920800.01	20205.4	21027.1	19333.7	6193.62	8298.7	5282.39	20188.7	6591.57	-1.61495	2.47121e-15	4.2512e-14	OsR498G0100920800.01	Chr1	14805371	14824605	-	5468	-	ABC transporter type 1, transmembrane domain	ABC_tran
OsR498G0100933100.01	1550.1	1528.93	1447.88	498.105	813.739	860.383	1508.97	724.076	-1.05835	8.86248e-06	3.92986e-05	OsR498G0100933100.01	Chr1	14958761	14964336	+	4535	-	-	-
OsR498G0100935200.01	1855.73	1896.17	2070.39	451.949	491.111	374.584	1940.76	439.215	-2.14535	1.07659e-35	1.14317e-33	OsR498G0100935200.01	Chr1	14982433	14989573	-	2719	-	Tetratricopeptide-like helical domain	TPR_1
OsR498G0100935300.01	651.247	744.122	908.839	1780.87	1319.19	1412.37	768.069	1504.14	0.969047	4.00226e-06	1.89835e-05	OsR498G0100935300.01	Chr1	14989719	14991897	+	1401	-	Ribosomal protein S4e, central region	Ribosomal_S4e
OsR498G0100940200.01	68.3486	103.856	75.3502	22.1166	20.6123	30.7036	82.5182	24.4775	-1.74543	4.53905e-06	2.13296e-05	OsR498G0100940200.01	Chr1	15025370	15031759	-	5684	-	NB-ARC	NB-ARC
OsR498G0100940400.01	27.0815	10.7068	10.4331	66.3499	37.6399	27.9744	16.0738	43.9881	1.45961	0.0145595	0.031867	OsR498G0100940400.01	Chr1	15036782	15038083	-	1076	-	-	-
OsR498G0100940800.01	199.888	195.934	154.178	91.3513	138.909	114.627	183.333	114.962	-0.67202	0.0117426	0.0263817	OsR498G0100940800.01	Chr1	15037579	15041669	-	3924	-	NB-ARC	NB-ARC
OsR498G0100948400.01	6008.23	5775.25	6549.67	1041.4	1320.08	830.362	6111.05	1063.95	-2.52264	9.12726e-34	8.20595e-32	OsR498G0100948400.01	Chr1	15203149	15209413	-	3236	-	-	-
OsR498G0100949500.01	74.7966	78.1596	73.0317	123.084	124.57	118.721	75.3293	122.125	0.695851	0.00491601	0.0122216	OsR498G0100949500.01	Chr1	15223487	15226520	+	1394	-	-	-
OsR498G0100949800.01	3902.32	4740.97	4334.37	438.486	1142.64	539.019	4325.89	706.715	-2.61403	1.7136e-14	2.61478e-13	OsR498G0100949800.01	Chr1	15226165	15235906	-	3459	-	-	-
OsR498G0100952700.01	501.653	527.845	461.375	738.503	712.469	668.656	496.958	706.543	0.506844	0.00119612	0.00345886	OsR498G0100952700.01	Chr1	15291022	15304130	+	4907	-	Armadillo-type fold	-
OsR498G0100953300.01	82.5342	122.057	122.879	31.7326	27.7818	30.7036	109.157	30.0727	-1.86224	2.17288e-08	1.49233e-07	OsR498G0100953300.01	Chr1	15312260	15318101	+	2410	-	Protein kinase domain	Pkinase
OsR498G0100953600.01	42.5567	64.2408	48.6878	6.73115	17.9238	15.693	51.8284	13.4493	-1.93681	0.000108301	0.00038953	OsR498G0100953600.01	Chr1	15318441	15319040	-	499	-	-	-
OsR498G0100957400.01	3.86879	3.21204	1.15923	69.2347	197.161	128.955	2.74669	131.784	5.59513	7.58403e-15	1.21171e-13	OsR498G0100957400.01	Chr1	15454858	15468104	-	2860	-	Protein kinase domain	Pkinase
OsR498G0100959800.01	398.486	410.07	463.693	317.326	330.693	265.416	424.083	304.478	-0.480088	0.0112668	0.0254948	OsR498G0100959800.01	Chr1	15538373	15543272	-	2373	-	-	-
OsR498G0100960200.01	1443.06	1391.88	1314.57	1087.56	1061.09	990.703	1383.17	1046.45	-0.402819	0.00350916	0.00907241	OsR498G0100960200.01	Chr1	15554545	15560582	-	3257	-	RNA recognition motif domain	RRM_1
OsR498G0100964000.01	1337.31	1340.49	1387.6	1149.1	1036.89	1028.91	1355.14	1071.63	-0.339082	0.013574	0.029936	OsR498G0100964000.01	Chr1	15613178	15620753	-	4397	-	SNF2-related, N-terminal domain	SNF2_N
OsR498G0100964300.01	37.3983	18.2016	40.5732	2.88478	0	4.77612	32.0577	2.55363	-3.59553	1.98799e-05	8.1982e-05	OsR498G0100964300.01	Chr1	15622970	15624526	+	1557	-	FAD/NAD(P)-binding domain	FMO-like
OsR498G0100966900.01	611.269	654.185	656.126	124.045	62.7332	165.117	640.527	117.299	-2.4449	1.31531e-13	1.79762e-12	OsR498G0100966900.01	Chr1	15668743	15669510	+	768	-	Glutaredoxin	-
OsR498G0100968500.01	7.73758	3.21204	8.11463	50.9644	24.1971	21.1514	6.35475	32.1043	2.34365	0.000778223	0.0023382	OsR498G0100968500.01	Chr1	15689874	15695950	+	2723	-	Cullin, N-terminal	Cullin
OsR498G0100968800.01	9.02718	2.14136	4.63693	0	0	0	5.26849	0	-5.08822	0.00903506	0.0209538	OsR498G0100968800.01	Chr1	15695888	15700830	-	2812	-	Potassium transporter	K_trans
OsR498G0100969800.01	42.5567	66.3821	64.9171	3361.73	1700.96	1352.32	57.952	2138.34	5.20161	8.93266e-45	1.64635e-42	OsR498G0100969800.01	Chr1	15712317	15713809	-	980	-	Glutathione S-transferase, N-terminal	GST_N
OsR498G0100970600.01	1203.19	1098.52	850.877	333.673	439.132	582.686	1050.86	451.83	-1.21586	2.7801e-06	1.35298e-05	OsR498G0100970600.01	Chr1	15734470	15737150	-	1599	-	NADH:flavin oxidoreductase/NADH oxidase, N-terminal	Oxidored_FMN
OsR498G0100974400.01	287.58	217.348	326.904	673.115	680.207	871.3	277.277	741.541	1.42102	6.70958e-10	5.73079e-09	OsR498G0100974400.01	Chr1	15791845	15793865	-	1394	-	Glutathione S-transferase, N-terminal	GST_C
OsR498G0100975300.01	0	0	0	18.2703	3.58475	4.09381	0	8.64961	5.32142	0.00291495	0.00768513	OsR498G0100975300.01	Chr1	15799758	15801045	+	495	-	-	-
OsR498G0100977700.01	175.385	194.864	178.522	66.3499	114.712	135.096	182.924	105.386	-0.790576	0.0114927	0.0259173	OsR498G0100977700.01	Chr1	15845098	15849699	+	3129	-	-	-
OsR498G0100978100.01	15.4752	28.9084	45.2101	70.1963	95.8921	115.309	29.8645	93.7992	1.64787	0.00023778	0.000797224	OsR498G0100978100.01	Chr1	15851632	15852683	+	843	-	Glutathione S-transferase, N-terminal	GST_N
OsR498G0100984500.01	366.246	409	372.114	1054.87	752.798	891.769	382.453	899.811	1.23356	2.92966e-10	2.64315e-09	OsR498G0100984500.01	Chr1	15948913	15953089	+	1501	-	-	-
OsR498G0100984800.01	126.381	194.864	230.687	475.988	338.759	418.251	183.977	411	1.15744	3.63476e-05	0.00014345	OsR498G0100984800.01	Chr1	15954990	15958902	-	2774	-	Guanine nucleotide-binding protein-like 3, N-terminal domain	-
OsR498G0100985300.01	50.2943	56.746	115.923	489.451	406.869	406.652	74.3212	434.324	2.54511	3.10134e-14	4.57802e-13	OsR498G0100985300.01	Chr1	15970095	15983773	+	3009	-	3-dehydroquinate dehydratase type I	-
OsR498G0100988400.01	12.896	18.2016	20.8662	1.92319	6.27332	2.72921	17.3212	3.6419	-2.25965	0.00433879	0.010949	OsR498G0100988400.01	Chr1	16048727	16050040	-	1314	-	-	-
OsR498G0100989200.01	1341.18	1670.26	1551.05	478.873	893.499	618.166	1520.83	663.513	-1.19677	3.38578e-06	1.62627e-05	OsR498G0100989200.01	Chr1	16054966	16059696	-	2143	-	Sucrose-phosphatase, C-terminal	-
OsR498G0100990800.01	1529.46	1524.65	1583.51	1219.3	1211.65	1095.78	1545.87	1175.57	-0.39559	0.00346756	0.00898147	OsR498G0100990800.01	Chr1	16078760	16085179	-	2202	-	-	-
OsR498G0100992900.01	2.57919	7.49476	3.4777	17.3087	12.5466	31.3859	4.51722	20.4137	2.16341	0.00708426	0.0169176	OsR498G0100992900.01	Chr1	16126254	16126966	+	713	-	-	-
OsR498G0100993500.01	127.67	144.542	124.038	196.165	174.757	225.16	132.083	198.694	0.589961	0.0100585	0.0230661	OsR498G0100993500.01	Chr1	16193032	16197006	+	2419	-	F-box domain	F-box
OsR498G0100996100.01	471.993	238.762	237.643	8366.82	8907.21	11021.2	316.132	9431.75	4.901	2.67206e-62	1.2096e-59	OsR498G0100996100.01	Chr1	16302210	16302973	+	764	-	-	SCP
OsR498G0100996600.01	0	0	4.63693	122.122	16.1314	41.6204	1.54564	59.958	5.26856	3.18958e-06	1.53919e-05	OsR498G0100996600.01	Chr1	16327456	16330031	-	507	-	-	-
OsR498G0100997400.01	39.9775	169.167	143.745	4198.31	2071.09	3349.42	117.63	3206.28	4.76517	2.18229e-26	1.12845e-24	OsR498G0100997400.01	Chr1	16353111	16353842	-	732	-	-	SCP
OsR498G0101000100.01	986.542	1114.58	921.59	213.474	483.941	402.558	1007.57	366.658	-1.45751	1.31253e-06	6.77074e-06	OsR498G0101000100.01	Chr1	16426520	16431731	+	2457	-	-	-
OsR498G0101005100.01	121.222	125.27	126.356	12.5007	49.2903	25.2452	124.283	29.0121	-2.09824	5.50411e-06	2.5484e-05	OsR498G0101005100.01	Chr1	16519076	16520998	+	1923	-	Protein kinase domain	Pkinase
OsR498G0101007700.01	5012.66	2180.97	4333.21	1115.45	420.312	577.91	3842.28	704.557	-2.44754	1.00094e-09	8.38819e-09	OsR498G0101007700.01	Chr1	16558247	16559360	+	926	-	-	-
OsR498G0101021000.01	24.5023	62.0994	35.9362	1.92319	1.79238	2.72921	40.846	2.14826	-4.22867	3.27798e-08	2.18583e-07	OsR498G0101021000.01	Chr1	16793585	16796594	-	2122	-	Cytochrome P450	p450
OsR498G0101022400.01	19.344	21.4136	19.707	115.391	94.9959	122.814	20.1548	111.067	2.46137	2.0581e-12	2.4723e-11	OsR498G0101022400.01	Chr1	16813927	16816480	-	2347	-	-	-
OsR498G0101023100.01	3846.87	3487.2	3506.68	1166.41	1707.24	1538.59	3613.58	1470.75	-1.29653	1.06321e-11	1.1729e-10	OsR498G0101023100.01	Chr1	16830235	16855252	+	9376	-	-	-
OsR498G0101029200.01	277.263	294.437	296.764	84.6201	121.882	120.768	289.488	109.09	-1.40428	1.81769e-09	1.45703e-08	OsR498G0101029200.01	Chr1	16980168	16984687	-	1857	-	-	-
OsR498G0101029600.01	963.329	1034.28	1031.72	167.317	423.897	189.68	1009.77	260.298	-1.95658	1.68467e-08	1.18156e-07	OsR498G0101029600.01	Chr1	16987582	16993368	-	2875	-	-	-
OsR498G0101029700.01	1601.68	1602.81	1771.31	985.632	1142.64	1027.55	1658.6	1051.94	-0.656966	8.12909e-06	3.63401e-05	OsR498G0101029700.01	Chr1	16993914	17007922	+	3920	-	SAM-dependent methyltransferase TRM5/TYW2-type	-
OsR498G0101030100.01	90.2718	81.3717	62.5986	33.6557	20.6123	27.2921	78.0807	27.1867	-1.52324	4.31605e-05	0.000168	OsR498G0101030100.01	Chr1	17017029	17020973	+	2226	-	-	-
OsR498G0101031000.01	1672.61	1712.02	1651.91	923.129	883.641	682.985	1678.84	829.918	-1.01762	7.79606e-09	5.74092e-08	OsR498G0101031000.01	Chr1	17025403	17032695	-	2319	-	Dual specificity phosphatase, catalytic domain	DSPc
OsR498G0101039100.01	264.367	295.508	312.993	614.458	417.624	489.893	290.956	507.325	0.800898	0.000251505	0.000838808	OsR498G0101039100.01	Chr1	17220821	17225458	+	1015	-	-	-
OsR498G0101040900.01	1.2896	3.21204	3.4777	79.8122	1.79238	9.55223	2.65978	30.3856	3.49822	0.00496567	0.0123272	OsR498G0101040900.01	Chr1	17248251	17250831	+	1137	-	-	-
OsR498G0101041900.01	224.39	259.105	257.35	123.084	146.079	136.46	246.948	135.208	-0.869209	3.05845e-05	0.000122447	OsR498G0101041900.01	Chr1	17265669	17272173	+	3227	-	De-etiolated protein 1, Det1	-
OsR498G0101042900.01	1305.07	1036.42	820.737	247.129	338.759	404.605	1054.08	330.165	-1.67258	2.57992e-10	2.34566e-09	OsR498G0101042900.01	Chr1	17275830	17278603	+	2229	-	-	-
OsR498G0101046700.01	1784.8	1777.33	2049.52	649.075	856.756	732.793	1870.55	746.208	-1.3257	4.86091e-14	6.96424e-13	OsR498G0101046700.01	Chr1	17459375	17463170	+	3071	-	RNA-binding, CRM domain	-
OsR498G0101051700.01	24192.8	23932.9	22865.9	9285.14	11185.3	8775.09	23663.9	9748.52	-1.27948	9.77544e-17	1.98143e-15	OsR498G0101051700.01	Chr1	17670075	17676305	+	3244	-	-	-
OsR498G0101052000.01	104.457	21.4136	42.8916	397.138	187.303	127.591	56.2542	237.344	2.08139	0.000334785	0.00108756	OsR498G0101052000.01	Chr1	17678012	17680040	-	2029	-	Glycosyltransferase 61	-
OsR498G0101057900.01	254.051	221.631	302.56	54.8108	41.2246	29.339	259.414	41.7915	-2.64668	9.02079e-18	2.0311e-16	OsR498G0101057900.01	Chr1	17819214	17820923	+	1643	-	-	-
OsR498G0101058200.01	973.646	794.444	883.336	622.15	597.757	582.686	883.809	600.865	-0.556419	0.000494925	0.00155359	OsR498G0101058200.01	Chr1	17823193	17832210	-	3749	-	-	-
OsR498G0101059100.01	246.313	260.175	300.241	155.778	148.767	116.674	268.91	140.406	-0.941871	3.38278e-05	0.000134431	OsR498G0101059100.01	Chr1	17858578	17864177	+	3622	-	Aminoacyl-tRNA synthetase, class Ic	S4
OsR498G0101060600.01	2381.89	2336.22	2113.28	1276.99	1499.32	1070.53	2277.13	1282.28	-0.829017	5.58251e-06	2.58146e-05	OsR498G0101060600.01	Chr1	17890638	17896381	-	1772	-	Sec-independent periplasmic protein translocase TatC	-
OsR498G0101060700.01	208485	187467	218885	56809.9	39193	33495.6	204946	43166.2	-2.24729	6.41157e-23	2.45821e-21	OsR498G0101060700.01	Chr1	17899366	17900865	+	1383	-	Outer membrane protein/outer membrane enzyme PagP, beta-barrel	-
OsR498G0101065600.01	477.151	426.131	437.031	214.435	225.839	225.842	446.771	222.039	-1.00745	3.58283e-09	2.76458e-08	OsR498G0101065600.01	Chr1	17968665	17975324	-	3277	-	-	-
OsR498G0101068400.01	2193.6	1804.1	1795.65	1181.8	1225.09	1051.43	1931.12	1152.77	-0.744465	6.58989e-06	3.00316e-05	OsR498G0101068400.01	Chr1	18009727	18020932	-	3782	-	NRAMP family	-
OsR498G0101070200.01	100.589	180.945	177.363	473.104	326.212	358.891	152.965	386.069	1.33214	6.45599e-06	2.94683e-05	OsR498G0101070200.01	Chr1	18062220	18063589	-	1370	-	-	-
OsR498G0101071600.01	67.0591	89.9371	61.4394	1207.76	1170.42	906.78	72.8118	1094.99	3.90583	2.07549e-59	8.11421e-57	OsR498G0101071600.01	Chr1	18100756	18109281	-	2321	-	Multi antimicrobial extrusion protein	MatE
OsR498G0101073900.01	15.4752	12.8482	11.5923	4.80796	1.79238	3.41151	13.3052	3.33728	-1.99851	0.014962	0.0326591	OsR498G0101073900.01	Chr1	18149619	18159714	+	9228	-	Photosystem I PsaA/PsaB	-
OsR498G0101074200.01	232.127	240.903	234.165	43.2717	48.3941	26.6098	235.732	39.4252	-2.59393	8.43168e-19	2.11637e-17	OsR498G0101074200.01	Chr1	18158329	18160911	-	2583	-	ATPase, F1/V1/A1 complex, alpha/beta subunit, nucleotide-binding domain	ATP-synt_ab
OsR498G0101074900.01	2688.81	2761.28	3238.9	3662.71	4529.33	3651	2896.33	3947.68	0.446672	0.00893667	0.0207536	OsR498G0101074900.01	Chr1	18164652	18168844	+	2270	-	Thiamine pyrophosphate enzyme, N-terminal TPP-binding domain	TPP_enzyme_N
OsR498G0101075900.01	14.1856	59.9581	37.0955	119.237	83.3455	117.356	37.0797	106.646	1.51502	0.0018354	0.00508688	OsR498G0101075900.01	Chr1	18180238	18182975	+	2116	-	-	-
OsR498G0101081900.01	513.26	511.785	498.47	680.808	625.539	676.162	507.838	660.836	0.380109	0.0102659	0.0234791	OsR498G0101081900.01	Chr1	18276564	18280329	+	1771	-	Protein of unknown function DUF92, TMEM19	-
OsR498G0101084100.01	6155.25	7228.16	6177.55	9644.77	7420.44	8630.44	6520.32	8565.22	0.393469	0.0197508	0.0417386	OsR498G0101084100.01	Chr1	18312520	18314118	+	1429	-	Heavy metal-associated domain, HMA	HMA
OsR498G0101085300.01	170.227	122.057	125.197	1098.14	850.482	756.673	139.161	901.765	2.69832	7.75314e-29	4.84334e-27	OsR498G0101085300.01	Chr1	18327352	18336256	+	3431	-	Glycoside hydrolase family 1	Glyco_hydro_1
OsR498G0101085900.01	1.2896	0	6.9554	831.778	461.537	521.279	2.74833	604.864	7.79243	5.10775e-34	4.72385e-32	OsR498G0101085900.01	Chr1	18339110	18339703	+	594	-	NPR1/NH1-interacting protein	-
OsR498G0101089100.01	28.3711	10.7068	51.0063	8320.66	3137.55	5293.3	30.0281	5583.84	7.54325	3.3397e-56	1.16926e-53	OsR498G0101089100.01	Chr1	18419352	18420098	+	747	-	NPR1/NH1-interacting protein	-
OsR498G0101092800.01	0	0	1.15923	20.1934	0.896188	4.09381	0.386411	8.39448	4.31659	0.0202878	0.042702	OsR498G0101092800.01	Chr1	18536635	18537278	-	644	-	-	-
OsR498G0101094500.01	2.57919	4.28272	5.79617	14.4239	16.1314	19.1045	4.21936	16.5532	1.9654	0.00984356	0.0226234	OsR498G0101094500.01	Chr1	18584509	18587995	+	1935	-	F-box domain	-
OsR498G0101095500.01	1627.47	1175.61	1308.77	2454.95	2218.07	1811.51	1370.62	2161.51	0.657316	0.00133449	0.00382302	OsR498G0101095500.01	Chr1	18606208	18611569	+	3652	-	Protein kinase domain	Pkinase
OsR498G0101096000.01	1.2896	4.28272	1.15923	286.555	43.017	82.5586	2.24385	137.377	5.90052	6.81548e-11	6.74309e-10	OsR498G0101096000.01	Chr1	18612999	18613625	-	627	-	-	-
OsR498G0101097500.01	973.646	814.787	847.399	476.95	516.204	564.946	878.611	519.367	-0.756836	7.32804e-06	3.30627e-05	OsR498G0101097500.01	Chr1	18631367	18645932	+	5722	-	DNA (cytosine-5)-methyltransferase 1, replication foci domain	-
OsR498G0101097800.01	1444.35	1394.03	1802.61	362.52	379.087	503.539	1546.99	415.049	-1.8962	2.48617e-19	6.55937e-18	OsR498G0101097800.01	Chr1	18646658	18650639	-	2023	-	Tetratricopeptide-like helical domain	-
OsR498G0101098400.01	1495.93	1429.36	1481.5	1151.99	1144.43	962.046	1468.93	1086.16	-0.436208	0.00390948	0.00998873	OsR498G0101098400.01	Chr1	18659558	18667272	-	3042	-	TAF6, C-terminal HEAT repeat domain	-
OsR498G0101099000.01	1633.92	1527.86	1512.8	528.876	760.864	614.072	1558.19	634.604	-1.29574	7.33081e-12	8.25292e-11	OsR498G0101099000.01	Chr1	18672839	18680720	-	5296	-	DNA helicase Pif1-like	-
OsR498G0101099600.01	314.662	172.379	199.388	17.3087	17.9238	12.2814	228.81	15.838	-3.86441	1.67336e-24	7.38082e-23	OsR498G0101099600.01	Chr1	18688688	18690199	-	1512	-	-	-
OsR498G0101102400.01	33.5295	38.5445	39.4139	521.183	569.976	680.256	37.1626	590.471	3.9877	3.35329e-56	1.16926e-53	OsR498G0101102400.01	Chr1	18703924	18706934	-	1599	-	UspA	Usp
OsR498G0101102600.01	108.326	197.005	184.318	340.404	273.337	223.113	163.216	278.951	0.769049	0.0114958	0.0259221	OsR498G0101102600.01	Chr1	18707639	18710762	-	1505	-	-	-
OsR498G0101102800.01	372.694	441.12	402.254	627.92	521.581	543.113	405.356	564.205	0.475511	0.00745308	0.0177083	OsR498G0101102800.01	Chr1	18712468	18716174	-	2484	-	Proteasome component (PCI) domain	-
OsR498G0101103600.01	1784.8	1345.84	3216.87	914.475	961.61	579.275	2115.84	818.453	-1.37071	7.04722e-05	0.000263265	OsR498G0101103600.01	Chr1	18726726	18730216	-	1952	-	-	-
OsR498G0101110500.01	1731.93	1389.74	1461.79	987.556	829.87	908.145	1527.82	908.523	-0.749638	9.54259e-06	4.20542e-05	OsR498G0101110500.01	Chr1	18864796	18868766	+	2623	-	-	-
OsR498G0101111200.01	225.68	273.023	256.191	364.444	404.181	361.62	251.631	376.748	0.580392	0.00171405	0.00478913	OsR498G0101111200.01	Chr1	18875031	18878197	-	1286	-	Trafficking protein particle complex subunit	Sybindin
OsR498G0101111400.01	128.96	186.298	183.159	383.675	353.098	305.671	166.139	347.482	1.06064	6.66757e-06	3.03588e-05	OsR498G0101111400.01	Chr1	18880524	18882704	-	1883	-	-	-
OsR498G0101112000.01	354.639	386.515	368.636	613.496	438.236	596.332	369.93	549.355	0.570417	0.00527583	0.0130096	OsR498G0101112000.01	Chr1	18898441	18903364	-	1097	-	-	-
OsR498G0101114500.01	42.5567	51.3926	42.8916	183.664	113.816	78.4648	45.6137	125.315	1.45221	0.000255087	0.000849619	OsR498G0101114500.01	Chr1	18944843	18947887	+	2623	-	Protein kinase domain	Pkinase
OsR498G0101117500.01	85.1134	86.7251	86.9425	408.677	370.126	418.251	86.2603	399.018	2.20979	2.0695e-27	1.16592e-25	OsR498G0101117500.01	Chr1	19032321	19036001	+	1767	-	-	-
OsR498G0101121100.01	0	0	0	41.3485	2.68856	10.9168	0	18.318	6.40753	0.000147056	0.000514017	OsR498G0101121100.01	Chr1	19100636	19101626	+	918	-	Heat shock protein 70 family	HSP70
OsR498G0101127300.01	415.25	462.534	483.4	290.401	340.551	303.625	453.728	311.526	-0.54315	0.00220716	0.00597538	OsR498G0101127300.01	Chr1	19176888	19178844	+	1394	-	-	-
OsR498G0101131600.01	402.354	391.869	446.305	180.779	260.791	229.254	413.509	223.608	-0.885765	3.41223e-05	0.000135434	OsR498G0101131600.01	Chr1	19249409	19258361	-	4235	-	NB-ARC	NB-ARC
OsR498G0101131800.01	982.673	1031.06	1015.49	366.367	596.861	529.467	1009.74	497.565	-1.02026	3.98496e-06	1.89223e-05	OsR498G0101131800.01	Chr1	19262266	19269031	-	5005	-	NB-ARC	NB-ARC
OsR498G0101132500.01	101.878	77.0889	95.0571	11.5391	17.9238	6.82302	91.3414	12.0953	-2.93818	3.89868e-11	3.98879e-10	OsR498G0101132500.01	Chr1	19301619	19304901	+	2029	-	-	-
OsR498G0101133900.01	968.487	965.753	1153.44	498.105	487.526	476.929	1029.23	487.52	-1.0784	1.48788e-11	1.60972e-10	OsR498G0101133900.01	Chr1	19309962	19315523	+	2500	-	Partial AB-hydrolase lipase domain	-
OsR498G0101140500.01	1.2896	0	1.15923	20.1934	14.339	7.50533	0.816277	14.0126	4.14558	0.0017241	0.004812	OsR498G0101140500.01	Chr1	19424418	19426987	+	2372	-	Armadillo-type fold	-
OsR498G0101142900.01	3033.13	2646.72	3355.98	1167.37	1063.78	812.622	3011.94	1014.59	-1.57058	5.63822e-15	9.2253e-14	OsR498G0101142900.01	Chr1	19462073	19463601	+	1408	-	Homeobox domain-like	Myb_DNA-binding
OsR498G0101143700.01	434.594	415.424	380.228	153.855	257.206	270.192	410.082	227.084	-0.849918	0.00119335	0.00345242	OsR498G0101143700.01	Chr1	19470061	19481264	+	4396	-	Armadillo-type fold	-
OsR498G0101147900.01	103.168	117.775	155.337	46.1564	63.6293	47.7612	125.427	52.5157	-1.25854	5.8819e-05	0.000223291	OsR498G0101147900.01	Chr1	19544937	19545465	+	529	-	-	-
OsR498G0101155400.01	379.142	481.806	477.604	760.62	600.446	538.337	446.184	633.134	0.502987	0.0196348	0.0415445	OsR498G0101155400.01	Chr1	19679876	19687592	-	2057	-	UbiA prenyltransferase family	UbiA
OsR498G0101155700.01	355.929	367.243	373.273	241.36	260.791	253.134	365.482	251.762	-0.537632	0.0014448	0.00411119	OsR498G0101155700.01	Chr1	19696226	19709797	+	2881	-	Transcription factor IIIC, subunit 5	-
OsR498G0101158700.01	2082.7	1860.84	1807.24	2519.37	2840.92	2499.96	1916.93	2620.08	0.45095	0.00209851	0.00571783	OsR498G0101158700.01	Chr1	19738384	19742668	+	2045	-	NAD-dependent epimerase/dehydratase	Epimerase
OsR498G0101163100.01	210.204	261.246	260.827	321.172	417.624	457.825	244.093	398.873	0.708763	0.00173116	0.00482909	OsR498G0101163100.01	Chr1	19883352	19887584	+	2431	-	SANT associated	-
OsR498G0101163300.01	420.409	441.12	382.547	1238.53	847.794	1009.81	414.692	1032.04	1.31497	1.33213e-10	1.25678e-09	OsR498G0101163300.01	Chr1	19889890	19892490	+	1338	-	RNA polymerase archaeal subunit P/eukaryotic subunit RPABC4	DNA_RNApol_7kD
OsR498G0101164000.01	36.1087	41.7565	24.3439	75.0042	89.6188	102.345	34.0697	88.9895	1.38625	0.000113886	0.000407518	OsR498G0101164000.01	Chr1	19899648	19901633	-	1752	-	F-box domain	DUF295
OsR498G0101165600.01	586.767	556.754	609.757	428.87	466.018	418.934	584.426	437.941	-0.416568	0.00779531	0.0184345	OsR498G0101165600.01	Chr1	19915043	19926476	-	5269	-	-	-
OsR498G0101166100.01	786.654	726.992	715.247	1352.96	926.658	998.208	742.964	1092.61	0.556106	0.00614056	0.0149139	OsR498G0101166100.01	Chr1	19938553	19942848	+	1720	-	Dienelactone hydrolase	-
OsR498G0101168800.01	1917.63	1854.42	1974.17	1246.22	1343.39	1155.14	1915.41	1248.25	-0.618125	1.03466e-05	4.5196e-05	OsR498G0101168800.01	Chr1	19980499	19994804	-	5214	-	WW domain	FF
OsR498G0101169200.01	141.856	108.139	197.07	91.3513	47.498	86.6524	149.021	75.1672	-0.985496	0.00768859	0.0182108	OsR498G0101169200.01	Chr1	20002545	20003763	-	1219	-	-	-
OsR498G0101172000.01	56.7423	64.2408	35.9362	91.3513	155.937	126.226	52.3064	124.505	1.25116	0.000524478	0.00163918	OsR498G0101172000.01	Chr1	20033292	20039053	-	2877	-	-	-
OsR498G0101172800.01	269.526	139.188	253.872	828.893	428.378	620.213	220.862	625.828	1.504	7.75671e-06	3.4808e-05	OsR498G0101172800.01	Chr1	20050414	20074428	-	6933	-	Glycosyl transferase, family 48	-
OsR498G0101174400.01	0	0	0	6.73115	5.37713	4.77612	0	5.62813	4.70639	0.00907597	0.0210373	OsR498G0101174400.01	Chr1	20091031	20097591	-	2851	-	Glycoside hydrolase 35, catalytic domain	-
OsR498G0101174800.01	453.938	376.879	367.477	194.242	200.746	221.066	399.431	205.351	-0.957132	8.28666e-07	4.42968e-06	OsR498G0101174800.01	Chr1	20098849	20101491	-	1923	-	Glycosyl transferase, family 48	-
OsR498G0101175200.01	720.885	576.026	710.61	75.0042	179.238	100.981	669.173	118.408	-2.49883	1.46393e-14	2.26191e-13	OsR498G0101175200.01	Chr1	20102322	20117789	-	4848	-	Glycosyl transferase, family 48	DUF605
OsR498G0101176700.01	2.57919	3.21204	1.15923	25.963	27.7818	42.9851	2.31682	32.2433	3.79757	2.60033e-06	1.27077e-05	OsR498G0101176700.01	Chr1	20156110	20164500	+	4559	-	ABC transporter type 1, transmembrane domain	ABC_membrane
OsR498G0101179400.01	343.033	262.317	390.662	140.393	135.324	159.659	332.004	145.125	-1.19116	5.08095e-07	2.82065e-06	OsR498G0101179400.01	Chr1	20198457	20210484	-	4760	-	Calcium-dependent channel, 7TM region, putative phosphate	-
OsR498G0101185600.01	3135.01	3538.6	3173.98	1260.65	1401.64	1295.01	3282.53	1319.1	-1.31542	4.469e-21	1.41316e-19	OsR498G0101185600.01	Chr1	20274235	20282619	-	2812	-	Protein kinase domain	Pkinase
OsR498G0101225400.01	1198.04	1194.88	1380.65	624.074	989.391	605.885	1257.85	739.783	-0.766254	0.00140216	0.00399868	OsR498G0101225400.01	Chr1	20765759	20772946	-	3969	-	PPM-type phosphatase domain	PP2C
OsR498G0101226100.01	27.0815	20.3429	19.707	154.816	258.102	139.872	22.3771	184.264	3.04608	3.8004e-15	6.37178e-14	OsR498G0101226100.01	Chr1	20774796	20780307	+	5512	-	Sugar-phosphate isomerase, RpiB/LacA/LacB family	LacAB_rpiB
OsR498G0101231700.01	2263.24	2306.24	1480.34	1105.83	1070.94	1490.15	2016.61	1222.31	-0.721814	0.00297419	0.00782693	OsR498G0101231700.01	Chr1	20836158	20839286	+	2129	-	-	-
OsR498G0101257300.01	118.643	125.27	60.2801	26.9246	41.2246	31.3859	101.398	33.1784	-1.61167	7.21033e-05	0.000268972	OsR498G0101257300.01	Chr1	21115832	21118993	+	3162	-	-	PPR
OsR498G0101257700.01	39.9775	48.1806	34.777	76.9274	73.4874	73.0064	40.9784	74.4737	0.858567	0.00781743	0.0184756	OsR498G0101257700.01	Chr1	21120748	21122328	+	1581	-	-	-
OsR498G0101258700.01	158.62	197.005	126.356	288.478	241.075	261.322	160.661	263.625	0.712665	0.00361676	0.00931834	OsR498G0101258700.01	Chr1	21125070	21129262	+	2269	-	-	-
OsR498G0101265800.01	82.5342	67.4528	64.9171	14.4239	29.5742	36.162	71.6347	26.72	-1.40788	0.00102453	0.00300717	OsR498G0101265800.01	Chr1	21204045	21211477	-	3222	-	-	-
OsR498G0101271400.01	24.5023	27.8377	24.3439	51.926	88.7226	68.2302	25.5613	69.6263	1.44458	0.000257196	0.000855872	OsR498G0101271400.01	Chr1	21261046	21265676	-	2831	-	Serine-threonine/tyrosine-protein kinase, catalytic domain	Pkinase_Tyr
OsR498G0101272200.01	161.2	201.288	157.656	342.327	284.988	377.996	173.381	335.103	0.950071	2.52803e-05	0.000102483	OsR498G0101272200.01	Chr1	21276437	21278871	-	862	-	-	-
OsR498G0101276700.01	710.568	814.787	702.495	1153.91	1054.81	1101.92	742.617	1103.55	0.570826	0.000165807	0.000573042	OsR498G0101276700.01	Chr1	21337297	21343622	+	3456	-	DEAD/DEAH box helicase domain	DEAD
OsR498G0101278700.01	1040.7	1141.34	1112.86	1442.39	1378.34	1297.06	1098.3	1372.59	0.320925	0.0212972	0.0446049	OsR498G0101278700.01	Chr1	21367371	21372829	+	3373	-	DEAD/DEAH box helicase domain	DEAD
OsR498G0101279600.01	965.908	1002.16	1112.86	1952.99	1510.08	1495.61	1026.98	1652.89	0.686078	0.000147628	0.00051574	OsR498G0101279600.01	Chr1	21378060	21386135	-	3728	-	Peptidase C19, ubiquitin carboxyl-terminal hydrolase	UCH
OsR498G0101280700.01	336.585	521.421	1027.08	330.788	414.935	274.286	628.362	340.003	-0.88688	0.0227572	0.0472106	OsR498G0101280700.01	Chr1	21395898	21398810	+	2910	-	-	-
OsR498G0101286900.01	2018.22	1876.9	1976.49	3554.05	3834.79	3370.57	1957.2	3586.47	0.873785	6.77746e-11	6.70805e-10	OsR498G0101286900.01	Chr1	21458138	21460217	+	1375	-	-	-
OsR498G0101287200.01	778.917	703.437	636.419	953.9	1324.57	1449.21	706.257	1242.56	0.815918	0.000154426	0.000536919	OsR498G0101287200.01	Chr1	21460604	21466244	-	2233	-	Ribonuclease III domain	Ribonuclease_3
OsR498G0101287800.01	7.73758	7.49476	6.9554	0	0.896188	0	7.39591	0.298729	-4.62267	0.00407964	0.0103732	OsR498G0101287800.01	Chr1	21482468	21483115	-	648	-	-	-
OsR498G0101291200.01	831.79	912.219	845.081	455.795	587.899	601.108	863.03	548.268	-0.653598	0.000320463	0.00104445	OsR498G0101291200.01	Chr1	21512164	21524976	-	7881	-	WD40-repeat-containing domain	-
OsR498G0101292100.01	9513.36	9777.45	9329.51	3601.16	3968.32	2348.49	9540.1	3305.99	-1.5292	6.88096e-12	7.77362e-11	OsR498G0101292100.01	Chr1	21534163	21538466	+	3469	-	PPM-type phosphatase domain	PP2C
OsR498G0101311500.01	584.188	1756.99	942.457	4.80796	40.3285	124.861	1094.54	56.6659	-4.26888	0.000170789	0.000587896	OsR498G0101311500.01	Chr1	21726976	21728729	+	1037	-	-	zf-RanBP
OsR498G0101311800.01	446.201	245.186	459.056	199.05	168.483	188.998	383.481	185.51	-1.04655	0.00028181	0.000929845	OsR498G0101311800.01	Chr1	21729527	21733019	-	2714	-	Asp/Glu/hydantoin racemase	Asp_Glu_race
OsR498G0101321300.01	18881	24553.9	20242.5	2195.32	2343.53	1080.77	21225.8	1873.2	-3.50266	2.75469e-32	2.24225e-30	OsR498G0101321300.01	Chr1	21829758	21832279	+	2337	-	Proton-dependent oligopeptide transporter family	-
OsR498G0101322400.01	497.785	522.492	456.738	1424.12	1553.99	1977.31	492.338	1651.81	1.74676	1.085e-19	2.96257e-18	OsR498G0101322400.01	Chr1	21847828	21849233	-	1279	-	-	-
OsR498G0101324800.01	12674.2	13233.6	11046.3	4571.41	10076.7	4947.38	12318	6531.84	-0.915246	0.00304158	0.00798797	OsR498G0101324800.01	Chr1	21862545	21867952	-	2664	-	Sodium/calcium exchanger membrane region	Na_Ca_ex
OsR498G0101330600.01	5.15839	17.1309	39.4139	312.518	190.888	159.659	20.5677	221.021	3.41726	7.80391e-10	6.62382e-09	OsR498G0101330600.01	Chr1	21906096	21907150	-	1055	-	Glutathione S-transferase, N-terminal	-
OsR498G0101330900.01	1601.68	1570.69	1496.57	984.671	1070.05	1043.92	1556.31	1032.88	-0.591194	9.3736e-06	4.13872e-05	OsR498G0101330900.01	Chr1	21910253	21916131	+	3263	-	Glutamate/phenylalanine/leucine/valine dehydrogenase, dimerisation domain	-
OsR498G0101331200.01	522.287	656.327	617.871	851.009	802.088	790.106	598.828	814.401	0.442327	0.00783769	0.0185181	OsR498G0101331200.01	Chr1	21916139	21919725	-	3171	-	RWD domain	RWD
OsR498G0101333000.01	4195.06	4212.05	4106	7377.34	5234.63	5049.72	4171.04	5887.23	0.497042	0.0108817	0.0247242	OsR498G0101333000.01	Chr1	21934738	21937798	-	2608	-	Small GTPase superfamily	Ras
OsR498G0101333900.01	1645.53	1479.68	1564.96	1179.87	1198.2	1273.18	1563.39	1217.08	-0.360629	0.00807563	0.0190176	OsR498G0101333900.01	Chr1	21949501	21958939	+	6048	-	Metalloenzyme, LuxS/M16 peptidase-like	-
OsR498G0101334100.01	313.372	380.091	329.222	663.499	748.317	944.989	340.895	785.602	1.20466	1.04298e-08	7.52781e-08	OsR498G0101334100.01	Chr1	21959038	21964210	+	3359	-	-	-
OsR498G0101335100.01	212.784	269.811	206.343	456.756	258.998	375.266	229.646	363.674	0.662036	0.015479	0.033654	OsR498G0101335100.01	Chr1	21976502	21979357	+	1478	-	-	-
OsR498G0101336300.01	367.535	355.466	408.05	109.622	139.805	131.002	377.017	126.81	-1.57001	1.70885e-14	2.60908e-13	OsR498G0101336300.01	Chr1	21988122	21995985	+	3696	-	-	-
OsR498G0101339400.01	433.305	482.877	554.113	2535.72	952.648	1104.65	490.098	1531.01	1.64285	6.08914e-06	2.79272e-05	OsR498G0101339400.01	Chr1	22020713	22021353	-	641	-	-	-
OsR498G0101339800.01	406.223	438.979	431.235	1098.14	804.777	793.518	425.479	898.811	1.07785	7.59728e-08	4.80472e-07	OsR498G0101339800.01	Chr1	22024982	22030128	-	1758	-	Peptidase M20	Peptidase_M20
OsR498G0101340800.01	303.055	430.413	453.26	679.846	458.848	615.437	395.576	584.71	0.562755	0.0234804	0.0485196	OsR498G0101340800.01	Chr1	22035526	22038811	-	1260	-	SNARE	-
OsR498G0101342000.01	6.44799	1.07068	2.31847	125.007	32.2628	34.1151	3.27904	63.795	4.31818	4.71626e-07	2.63235e-06	OsR498G0101342000.01	Chr1	22068079	22068958	-	880	-	-	-
OsR498G0101342100.01	0	5.3534	0	56.734	92.3074	135.778	1.78447	94.9398	5.64346	3.00669e-11	3.11448e-10	OsR498G0101342100.01	Chr1	22073355	22079873	+	2354	-	-	FKBP_C
OsR498G0101343600.01	21.9232	8.56544	17.3885	169.24	139.805	104.392	15.959	137.813	3.1245	2.30727e-13	3.0799e-12	OsR498G0101343600.01	Chr1	22105987	22109006	-	820	-	-	-
OsR498G0101343800.01	11.6064	5.3534	2.31847	125.969	135.324	137.825	6.42608	133.039	4.40603	2.04707e-19	5.46231e-18	OsR498G0101343800.01	Chr1	22110274	22111712	-	1439	-	-	-
OsR498G0101346000.01	15.4752	24.6256	17.3885	438.486	207.916	240.853	19.1631	295.752	3.93839	8.9312e-22	3.03226e-20	OsR498G0101346000.01	Chr1	22159961	22184292	-	2900	-	-	FKBP_C
OsR498G0101347500.01	888.532	1331.93	1391.08	5359.92	5516.93	4859.36	1203.85	5245.4	2.12283	1.5086e-23	6.14952e-22	OsR498G0101347500.01	Chr1	22315538	22324696	+	3077	-	-	FKBP_C
OsR498G0101352300.01	47.7151	50.322	37.0955	184.626	113.816	163.753	45.0442	154.065	1.77377	4.80527e-08	3.12476e-07	OsR498G0101352300.01	Chr1	22422241	22423059	+	819	-	-	-
OsR498G0101353600.01	91.5614	55.6754	62.5986	154.816	106.646	117.356	69.9451	126.273	0.855622	0.00808193	0.0190281	OsR498G0101353600.01	Chr1	22432166	22438728	-	3056	-	-	-
OsR498G0101357600.01	660.274	296.578	839.285	30.771	0	2.72921	598.712	11.1667	-5.75091	0.000320938	0.00104587	OsR498G0101357600.01	Chr1	22566630	22568991	-	2253	-	Myc-type, basic helix-loop-helix (bHLH) domain	-
OsR498G0101358000.01	32.2399	42.8272	40.5732	1.92319	12.5466	0	38.5468	4.82327	-3.02413	0.00180873	0.0050243	OsR498G0101358000.01	Chr1	22571881	22572824	-	944	-	-	-
OsR498G0101367300.01	3658.59	3663.87	3434.81	2596.3	2281.69	2293.9	3585.75	2390.63	-0.585094	1.61757e-05	6.79332e-05	OsR498G0101367300.01	Chr1	22779781	22784836	+	3383	-	Protein kinase domain	Pkinase
OsR498G0101368900.01	2374.15	2352.28	2508.58	1348.15	1395.36	1293.65	2411.67	1345.72	-0.841903	5.53352e-11	5.56364e-10	OsR498G0101368900.01	Chr1	22793538	22798684	+	3858	-	Carbamoyl-phosphate synthetase large subunit-like, ATP-binding domain	CPSase_L_D2
OsR498G0101369200.01	4480.06	1891.89	1896.51	1311.61	851.379	805.117	2756.15	989.369	-1.47818	5.91907e-05	0.00022447	OsR498G0101369200.01	Chr1	22800817	22804071	-	2835	-	-	-
OsR498G0101369500.01	707.989	691.659	632.941	1017.36	1182.97	1114.88	677.53	1105.07	0.706131	4.10759e-06	1.94545e-05	OsR498G0101369500.01	Chr1	22824965	22828661	+	3021	-	-	Mito_carr
OsR498G0101369800.01	443.621	531.057	695.54	1137.56	713.366	811.258	556.739	887.396	0.671785	0.0104253	0.023795	OsR498G0101369800.01	Chr1	22828973	22835010	-	3200	-	-	-
OsR498G0101370700.01	73.507	83.513	89.261	260.592	157.729	126.226	82.0937	181.516	1.14064	0.000864123	0.00257352	OsR498G0101370700.01	Chr1	22840222	22843432	+	1381	-	Ribosomal protein L34	-
OsR498G0101371700.01	5266.71	5402.65	4656.64	2139.54	2928.74	2786.52	5108.67	2618.27	-0.964139	1.02683e-07	6.36755e-07	OsR498G0101371700.01	Chr1	22856915	22864528	+	4140	-	-	-
OsR498G0101372900.01	544.21	417.565	390.662	160.586	211.5	255.863	450.812	209.317	-1.10306	1.63442e-05	6.85739e-05	OsR498G0101372900.01	Chr1	22874461	22882684	+	4226	-	Zinc finger, CCCH-type	zf-CCCH
OsR498G0101376000.01	147.014	123.128	110.127	183.664	193.577	190.362	126.756	189.201	0.580317	0.0104099	0.0237691	OsR498G0101376000.01	Chr1	22921391	22926813	-	2718	-	EF-hand domain	-
OsR498G0101378500.01	361.087	459.322	408.05	560.608	585.211	599.744	409.486	581.854	0.505834	0.00365714	0.00941016	OsR498G0101378500.01	Chr1	22970548	22976049	+	3028	-	Peptidase M41	AAA
OsR498G0101378700.01	1044.57	944.34	1034.04	265.4	642.567	300.213	1007.65	402.726	-1.32353	8.04638e-05	0.00029694	OsR498G0101378700.01	Chr1	22978379	22984363	+	3216	-	Peptidase M41	AAA
OsR498G0101379000.01	616.427	693.801	792.915	309.633	423.001	390.959	701.048	374.531	-0.903902	1.12021e-05	4.85715e-05	OsR498G0101379000.01	Chr1	22983188	22987219	-	3507	-	6-phosphogluconate dehydrogenase, NADP-binding	NAD_binding_2
OsR498G0101381500.01	4249.22	3819.11	4192.95	3056.9	3531.88	3054.67	4087.09	3214.48	-0.346477	0.0156106	0.0339144	OsR498G0101381500.01	Chr1	23016160	23024543	+	4861	-	-	-
OsR498G0101382500.01	63.1903	43.8979	44.0509	646.19	460.641	459.19	50.3797	522.007	3.37867	3.46789e-34	3.30192e-32	OsR498G0101382500.01	Chr1	23033808	23038201	+	2151	-	Myc-type, basic helix-loop-helix (bHLH) domain	HLH
OsR498G0101383200.01	1934.4	1922.94	1911.58	1601.05	1583.56	1475.14	1922.97	1553.25	-0.308371	0.0152843	0.0332867	OsR498G0101383200.01	Chr1	23048049	23065489	-	5453	-	WD40-repeat-containing domain	DENN
OsR498G0101394600.01	21.9232	14.9895	15.07	40.3869	32.2628	39.5735	17.3276	37.4077	1.11839	0.0146456	0.0320352	OsR498G0101394600.01	Chr1	23224110	23228102	-	3084	-	Serine-threonine/tyrosine-protein kinase, catalytic domain	Pkinase_Tyr
OsR498G0101399300.01	162.489	138.118	100.853	58.6571	38.5361	79.1471	133.82	58.7801	-1.17971	0.00122669	0.00353814	OsR498G0101399300.01	Chr1	23319032	23322092	+	2966	-	EF-hand domain	-
OsR498G0101399700.01	83.8238	118.845	96.2163	270.208	207.019	223.113	99.6285	233.447	1.22392	1.46016e-06	7.46662e-06	OsR498G0101399700.01	Chr1	23328939	23331225	+	925	-	-	-
OsR498G0101400000.01	183.123	194.864	199.388	298.094	380.88	344.563	192.458	341.179	0.825919	3.59139e-05	0.000141891	OsR498G0101400000.01	Chr1	23331830	23334916	-	2108	-	-	-
OsR498G0101400200.01	910.456	832.989	1022.44	475.027	683.791	527.42	921.963	562.079	-0.713906	0.000550249	0.00171268	OsR498G0101400200.01	Chr1	23339439	23343022	-	1849	-	-	-
OsR498G0101402200.01	887.243	837.272	911.157	1542.39	1167.73	1387.12	878.557	1365.75	0.636538	0.000207061	0.000701657	OsR498G0101402200.01	Chr1	23394430	23400905	-	2909	-	-	-
OsR498G0101403500.01	4215.69	4039.67	4632.3	992.364	751.005	844.008	4295.89	862.459	-2.31679	2.12349e-42	3.40325e-40	OsR498G0101403500.01	Chr1	23420742	23424922	+	2669	-	FAD/NAD(P)-binding domain	-
OsR498G0101403700.01	371.404	316.921	216.777	103.852	100.373	103.71	301.701	102.645	-1.55451	6.94266e-09	5.15477e-08	OsR498G0101403700.01	Chr1	23424986	23428223	+	2816	-	Protein kinase domain	Pkinase
OsR498G0101405000.01	800.84	769.819	736.113	263.476	322.628	283.156	768.924	289.753	-1.40779	6.71482e-17	1.38721e-15	OsR498G0101405000.01	Chr1	23439433	23445676	-	2888	-	Homeobox domain-like	-
OsR498G0101408200.01	9223.2	4474.37	7296.21	2928.05	2183.11	1442.39	6997.93	2184.52	-1.67981	3.46895e-07	1.97854e-06	OsR498G0101408200.01	Chr1	23487004	23488880	-	1876	-	-	-
OsR498G0101409500.01	1302.49	1223.79	1351.67	2095.31	1782.52	1893.39	1292.65	1923.74	0.573568	8.63909e-05	0.000316865	OsR498G0101409500.01	Chr1	23511795	23517924	+	2138	-	PPM-type phosphatase domain	PP2C
OsR498G0101414400.01	123.801	78.1596	126.356	198.088	308.289	259.957	109.439	255.445	1.22623	3.86247e-05	0.000151741	OsR498G0101414400.01	Chr1	23576310	23581135	-	3703	-	-	-
OsR498G0101414800.01	30.9503	50.322	46.3693	169.24	134.428	133.049	42.5472	145.572	1.76595	1.7285e-08	1.20901e-07	OsR498G0101414800.01	Chr1	23584033	23585397	-	1275	-	-	-
OsR498G0101415900.01	114.774	87.7957	137.949	30.771	64.5255	44.3497	113.506	46.5487	-1.28394	0.000639179	0.00195899	OsR498G0101415900.01	Chr1	23602328	23616803	+	5888	-	Down-regulated-in-metastasis protein	-
OsR498G0101416100.01	147.014	146.683	169.248	300.978	277.818	277.697	154.315	285.498	0.886826	6.82102e-06	3.10028e-05	OsR498G0101416100.01	Chr1	23616846	23621426	+	3650	-	Armadillo-type fold	-
OsR498G0101416500.01	38.6879	49.2513	89.261	605.803	630.916	610.661	59.0667	615.793	3.37892	8.05655e-29	5.00924e-27	OsR498G0101416500.01	Chr1	23624862	23626165	+	1100	-	WRKY domain	WRKY
OsR498G0101417500.01	0	1.07068	0	926.014	219.566	347.292	0.356893	497.624	10.213	2.17984e-15	3.76733e-14	OsR498G0101417500.01	Chr1	23640270	23641077	+	808	-	-	-
OsR498G0101418800.01	15508.7	14562.3	16407.8	8481.25	4342.93	4214.58	15492.9	5679.59	-1.44787	4.65442e-07	2.59952e-06	OsR498G0101418800.01	Chr1	23647426	23648505	-	981	-	-	-
OsR498G0101419100.01	0	0	0	26.9246	14.339	11.5991	0	17.6209	6.35032	1.28804e-05	5.51988e-05	OsR498G0101419100.01	Chr1	23651147	23651818	+	591	-	-	-
OsR498G0101420300.01	3626.35	3428.32	3426.69	2112.62	2331.88	2279.57	3493.79	2241.36	-0.640207	5.62132e-07	3.094e-06	OsR498G0101420300.01	Chr1	23668085	23675756	+	4770	-	Armadillo-type fold	-
OsR498G0101425200.01	1177.4	1346.92	1351.67	2444.37	1927.7	2209.3	1291.99	2193.79	0.763473	3.99974e-06	1.8975e-05	OsR498G0101425200.01	Chr1	23739469	23743764	-	2503	-	ATPase, V0 complex, c/d subunit	-
OsR498G0101426800.01	33.5295	23.555	25.5031	84.6201	99.4769	79.8294	27.5292	87.9755	1.68164	1.44377e-06	7.3945e-06	OsR498G0101426800.01	Chr1	23763774	23770798	-	2863	-	Protein kinase domain	Pkinase
OsR498G0101428600.01	11.6064	3.21204	6.9554	1102.95	526.958	649.552	7.25794	759.819	6.74397	5.24054e-44	9.19875e-42	OsR498G0101428600.01	Chr1	23798433	23800146	-	1317	-	-	-
OsR498G0101435800.01	1270.25	1360.83	1190.53	475.027	628.228	426.439	1273.87	509.898	-1.32199	7.74793e-11	7.57559e-10	OsR498G0101435800.01	Chr1	23875650	23878674	-	2915	-	S1 domain	S1
OsR498G0101436300.01	63.1903	63.1701	40.5732	184.626	204.331	372.537	55.6445	253.831	2.19247	3.05117e-09	2.37997e-08	OsR498G0101436300.01	Chr1	23881636	23883411	+	1496	-	-	-
OsR498G0101436500.01	1013.62	962.541	848.559	1147.18	1184.76	1320.94	941.574	1217.63	0.371632	0.0190527	0.040459	OsR498G0101436500.01	Chr1	23883755	23887474	+	2039	-	Homeobox domain-like	Myb_DNA-binding
OsR498G0101437100.01	123.801	127.411	119.401	227.897	194.473	234.712	123.538	219.027	0.826809	0.000130302	0.000461014	OsR498G0101437100.01	Chr1	23895451	23897915	+	1497	-	-	-
OsR498G0101437300.01	1577.18	1682.04	1709.87	909.667	934.724	498.081	1656.36	780.824	-1.08609	3.43192e-05	0.000136153	OsR498G0101437300.01	Chr1	23899139	23900548	+	909	-	-	-
OsR498G0101443500.01	1061.34	1107.08	963.323	535.607	622.851	577.228	1043.91	578.562	-0.851347	5.90825e-08	3.79325e-07	OsR498G0101443500.01	Chr1	24009166	24013393	+	3704	-	Protein kinase domain	Pkinase
OsR498G0101443900.01	3545.1	3742.03	4507.1	2292.44	3105.29	982.516	3931.41	2126.75	-0.886692	0.0149646	0.0326622	OsR498G0101443900.01	Chr1	24015648	24024690	+	2038	-	Aldehyde/histidinol dehydrogenase	Aldedh
OsR498G0101445100.01	808.577	965.753	702.495	162.509	233.905	126.226	825.609	174.213	-2.24755	2.18658e-16	4.24852e-15	OsR498G0101445100.01	Chr1	24036100	24042267	+	2171	-	Aldehyde dehydrogenase domain	Aldedh
OsR498G0101449900.01	1.2896	1.07068	3.4777	34.6173	32.2628	4.77612	1.94599	23.8854	3.61031	0.000871184	0.00259215	OsR498G0101449900.01	Chr1	24116280	24116968	+	689	-	-	-
OsR498G0101450600.01	60.6111	68.5235	62.5986	153.855	149.663	173.305	63.9111	158.941	1.31414	1.81596e-07	1.08365e-06	OsR498G0101450600.01	Chr1	24123325	24135453	-	5568	-	ATP-dependent helicase, C-terminal	-
OsR498G0101451300.01	76.0862	66.3821	49.847	1.92319	19.7161	11.5991	64.1051	11.0795	-2.5236	7.02692e-05	0.000262586	OsR498G0101451300.01	Chr1	24146900	24147437	+	423	-	-	-
OsR498G0101451500.01	1551.39	1301.95	1443.25	557.724	915.904	738.934	1432.19	737.52	-0.957002	1.92168e-05	7.95144e-05	OsR498G0101451500.01	Chr1	24147610	24168725	+	7356	-	-	-
OsR498G0101455200.01	21.9232	21.4136	17.3885	108.66	65.4217	55.9488	20.2417	76.6768	1.91757	1.27207e-05	5.45598e-05	OsR498G0101455200.01	Chr1	24189543	24192425	-	1582	-	Ribosomal protein L25/Gln-tRNA synthetase, anti-codon-binding domain	-
OsR498G0101457300.01	0	1.07068	0	14.4239	14.339	5.45842	0.356893	11.4071	4.75887	0.00184821	0.00511907	OsR498G0101457300.01	Chr1	24260812	24262903	+	2092	-	Leucine-rich repeat	-
OsR498G0101458700.01	0	0	1.15923	4.80796	3.58475	17.0576	0.386411	8.48343	4.35192	0.00980106	0.0225438	OsR498G0101458700.01	Chr1	24276054	24276748	+	602	-	-	-
OsR498G0101459000.01	113.485	69.5942	226.05	265.4	173.86	556.076	136.376	331.779	1.28428	0.0115651	0.0260578	OsR498G0101459000.01	Chr1	24276981	24277997	-	918	-	FAD/NAD(P)-binding domain	DAO
OsR498G0101459700.01	849.845	874.745	796.393	605.803	617.473	538.337	840.328	587.204	-0.518127	0.000747888	0.00225626	OsR498G0101459700.01	Chr1	24288358	24295142	+	3984	-	Btz domain	-
OsR498G0101461100.01	999.438	1025.71	845.081	2215.51	2198.35	2542.26	956.743	2318.71	1.27736	2.9557e-15	5.03514e-14	OsR498G0101461100.01	Chr1	24304665	24309231	+	1540	-	-	-
OsR498G0101462100.01	127.67	155.249	134.471	272.131	205.227	289.979	139.13	255.779	0.878018	0.0002783	0.000919341	OsR498G0101462100.01	Chr1	24315388	24317515	+	1390	-	-	Abhydrolase_1
OsR498G0101469000.01	233.417	299.79	215.617	140.393	78.8645	148.742	249.608	122.666	-1.02363	0.000975378	0.00287532	OsR498G0101469000.01	Chr1	24414888	24415625	-	738	-	-	-
OsR498G0101469300.01	36.1087	16.0602	34.777	1538.55	674.829	425.757	28.982	879.711	4.92947	6.53726e-24	2.74725e-22	OsR498G0101469300.01	Chr1	24435264	24436841	+	1578	-	UDP-glucuronosyl/UDP-glucosyltransferase	UDPGT
OsR498G0101473200.01	953.012	983.955	909.998	752.927	762.656	708.912	948.988	741.498	-0.356526	0.0110716	0.0250949	OsR498G0101473200.01	Chr1	24498432	24505233	-	2536	-	Cytoplasmic tRNA 2-thiolation protein 1, C-terminal	-
OsR498G0101474200.01	572.581	570.672	717.565	1476.04	970.571	831.727	620.273	1092.78	0.816306	0.0016804	0.00470733	OsR498G0101474200.01	Chr1	24516163	24521051	-	1678	-	ATP synthase, F0 complex, subunit G, mitochondrial	-
OsR498G0101475100.01	340.454	327.628	339.655	32.6941	77.9683	50.4904	335.912	53.7176	-2.64325	1.13931e-16	2.28954e-15	OsR498G0101475100.01	Chr1	24538372	24541322	+	2381	-	Tetratricopeptide-like helical domain	-
OsR498G0101480400.01	49.0047	49.2513	54.484	171.163	294.846	288.614	50.9133	251.541	2.30611	2.03168e-13	2.73078e-12	OsR498G0101480400.01	Chr1	24611262	24614418	-	3155	-	Leucine-rich repeat	-
OsR498G0101480800.01	7.73758	1.07068	1.15923	338.481	251.829	315.906	3.3225	302.072	6.58907	1.2576e-29	8.45046e-28	OsR498G0101480800.01	Chr1	24623076	24626137	-	3062	-	Leucine-rich repeat	-
OsR498G0101482200.01	179.254	209.853	185.477	341.365	361.164	287.249	191.528	329.926	0.781727	0.000139133	0.000488908	OsR498G0101482200.01	Chr1	24644417	24647555	-	1748	-	Cytochrome P450	p450
OsR498G0101482400.01	229.548	279.447	184.318	2625.15	1714.41	1697.57	231.105	2012.37	3.1212	2.08062e-33	1.81987e-31	OsR498G0101482400.01	Chr1	24651893	24655034	-	1867	-	Cytochrome P450	p450
OsR498G0101483000.01	34.8191	61.0287	47.5286	297.132	512.619	590.192	47.7921	466.648	3.2825	3.16065e-21	1.0207e-19	OsR498G0101483000.01	Chr1	24661530	24664655	-	1722	-	Cytochrome P450	p450
OsR498G0101483200.01	0	0	0	18.2703	0.896188	28.6567	0	15.941	6.21489	0.000462605	0.00146049	OsR498G0101483200.01	Chr1	24667324	24671113	-	1235	-	Thiolase-like	Chal_sti_synt_C
OsR498G0101485500.01	1374.71	1347.99	1566.12	550.993	611.2	685.714	1429.61	615.969	-1.2135	4.78393e-13	6.17816e-12	OsR498G0101485500.01	Chr1	24709185	24714502	+	3834	-	Serine-threonine/tyrosine-protein kinase, catalytic domain	Pkinase_Tyr
OsR498G0101487900.01	7559.62	4604.99	5852.97	839.47	742.044	825.586	6005.86	802.367	-2.90385	2.14042e-40	3.15596e-38	OsR498G0101487900.01	Chr1	24745661	24747699	+	1484	-	Homeobox domain-like	Myb_DNA-binding
OsR498G0101490100.01	0	1.07068	0	11.5391	8.06569	5.45842	0.356893	8.35441	4.31043	0.0063961	0.0154719	OsR498G0101490100.01	Chr1	24791522	24792977	+	1456	-	-	-
OsR498G0101494400.01	817.605	586.733	609.757	256.745	276.026	191.045	671.365	241.272	-1.47808	5.61399e-10	4.86263e-09	OsR498G0101494400.01	Chr1	24822165	24824847	-	1977	-	EF-hand domain	-
OsR498G0101495000.01	386.879	450.756	475.286	616.381	619.266	532.196	437.64	589.281	0.427511	0.016494	0.0356235	OsR498G0101495000.01	Chr1	24834460	24838930	-	3146	-	TMEM33/Pom33 family	-
OsR498G0101497700.01	47.7151	54.6047	61.4394	2008.77	459.744	641.364	54.5864	1036.63	4.24604	7.92354e-18	1.80292e-16	OsR498G0101497700.01	Chr1	24858617	24860529	+	1819	-	ATPase, AAA-type, core	AAA
OsR498G0101498500.01	181.833	221.631	183.159	320.21	346.825	357.526	195.541	341.521	0.803514	4.00634e-05	0.00015701	OsR498G0101498500.01	Chr1	24885516	24888148	+	1099	-	SWEET sugar transporter	-
OsR498G0101499300.01	64.4799	54.6047	62.5986	28.8478	6.27332	6.14072	60.561	13.7539	-2.15996	0.000652662	0.00199628	OsR498G0101499300.01	Chr1	24896681	24899609	+	1090	-	SWEET sugar transporter	-
OsR498G0101500000.01	149.593	115.633	114.764	244.245	202.538	243.582	126.664	230.122	0.864678	0.000224965	0.000757111	OsR498G0101500000.01	Chr1	24905982	24907356	-	1375	-	-	-
OsR498G0101502900.01	1.2896	0	0	8.65433	6.27332	4.09381	0.429866	6.34049	3.91202	0.0185864	0.0395958	OsR498G0101502900.01	Chr1	24939783	24942405	+	1514	-	-	-
OsR498G0101504200.01	4385.92	3937.96	3992.4	2150.12	2473.48	2332.79	4105.43	2318.8	-0.823961	3.29843e-09	2.55968e-08	OsR498G0101504200.01	Chr1	24959553	24971060	-	4589	-	WD40-repeat-containing domain	WD40
OsR498G0101506600.01	23.2127	27.8377	17.3885	0	3.58475	0	22.813	1.19492	-4.31773	7.56872e-05	0.000281001	OsR498G0101506600.01	Chr1	24990914	24991309	-	396	-	-	-
OsR498G0101506700.01	272.105	244.115	241.12	41.3485	51.9789	31.3859	252.447	41.5711	-2.61196	2.39507e-21	7.88265e-20	OsR498G0101506700.01	Chr1	24991477	24993145	+	1669	-	-	PPR
OsR498G0101515200.01	637.061	540.693	746.546	780.813	1079.01	849.467	641.433	903.097	0.493808	0.0217243	0.0453863	OsR498G0101515200.01	Chr1	25104160	25111138	-	4868	-	ABC-2 type transporter	ABC2_membrane
OsR498G0101517800.01	24.5023	31.0497	82.3056	280.785	376.399	272.239	45.9525	309.808	2.75071	2.05296e-10	1.88648e-09	OsR498G0101517800.01	Chr1	25133949	25142147	-	5030	-	ABC-2 type transporter	ABC2_membrane
OsR498G0101520100.01	15.4752	22.4843	26.6624	105.775	68.1103	59.3603	21.5406	77.7486	1.84207	2.08403e-05	8.56552e-05	OsR498G0101520100.01	Chr1	25172911	25176087	+	1468	-	GNAT domain	Acetyltransf_1
OsR498G0101520600.01	210.204	261.246	237.643	459.641	320.835	299.531	236.364	360.002	0.604217	0.0141494	0.0310801	OsR498G0101520600.01	Chr1	25178066	25181233	-	1682	-	Yip1 domain	-
OsR498G0101521200.01	275.974	285.872	238.802	464.449	355.787	448.273	266.882	422.836	0.664041	0.0011473	0.00333	OsR498G0101521200.01	Chr1	25190666	25193537	-	2026	-	Zinc finger, RING-CH-type	-
OsR498G0101522700.01	180.544	250.539	193.592	912.551	577.145	617.484	208.225	702.393	1.75187	1.7234e-11	1.84748e-10	OsR498G0101522700.01	Chr1	25216311	25219107	+	1926	-	Small GTPase superfamily	Ras
OsR498G0101528100.01	326.268	375.809	355.885	906.782	612.096	715.735	352.654	744.871	1.07765	3.93617e-07	2.22145e-06	OsR498G0101528100.01	Chr1	25293745	25298444	+	1608	-	Cytochrome c oxidase, subunit Vb	-
OsR498G0101530100.01	11.6064	17.1309	20.8662	285.593	86.034	94.84	16.5345	155.489	3.22637	6.94415e-09	5.15477e-08	OsR498G0101530100.01	Chr1	25322340	25326629	+	1673	-	Phospholipase/carboxylesterase/thioesterase	Abhydrolase_2
OsR498G0101530400.01	3293.63	3074.99	3024.44	2173.2	2121.28	2146.52	3131.02	2147	-0.544212	1.15172e-05	4.98286e-05	OsR498G0101530400.01	Chr1	25325152	25330499	-	2848	-	-	-
OsR498G0101533500.01	3153.07	2483.98	2232.68	1200.07	1651.67	1677.78	2623.24	1509.84	-0.796444	0.000266392	0.000883169	OsR498G0101533500.01	Chr1	25369547	25374522	+	2342	-	GDSL lipase/esterase	Lipase_GDSL
OsR498G0101537000.01	1133.56	1222.72	1110.55	539.453	699.027	531.514	1155.61	589.998	-0.970544	8.51597e-08	5.35684e-07	OsR498G0101537000.01	Chr1	25416263	25422614	-	2985	-	-	-
OsR498G0101539800.01	2603.7	2360.85	2236.16	722.156	922.177	796.247	2400.24	813.527	-1.56071	1.03492e-20	3.14907e-19	OsR498G0101539800.01	Chr1	25454550	25461808	-	5143	-	Ubiquitin-like modifier-activating enzyme Atg7, N-terminal	-
OsR498G0101541000.01	279.843	275.165	332.7	1012.56	874.679	1025.5	295.902	970.912	1.71439	5.39145e-22	1.86732e-20	OsR498G0101541000.01	Chr1	25469020	25470777	-	1642	-	Transferase	-
OsR498G0101541200.01	219.232	261.246	279.375	634.651	526.062	551.3	253.284	570.671	1.17008	1.46047e-09	1.18991e-08	OsR498G0101541200.01	Chr1	25471465	25474662	-	1698	-	Transferase	-
OsR498G0101542500.01	1232.85	1276.25	1236.9	872.164	881.849	697.995	1248.67	817.336	-0.61253	0.000208283	0.000705385	OsR498G0101542500.01	Chr1	25501845	25509842	+	5666	-	Protein kinase domain	Pkinase
OsR498G0101546500.01	65.7695	55.6754	84.624	129.815	129.051	184.904	68.6896	147.923	1.11094	0.000337633	0.00109557	OsR498G0101546500.01	Chr1	25554667	25557567	+	1440	-	Ribosomal protein L22/L17	-
OsR498G0101546700.01	3.86879	4.28272	8.11463	53.8492	21.5085	23.1983	5.42205	32.852	2.59041	0.000312091	0.00101974	OsR498G0101546700.01	Chr1	25558314	25559777	+	1464	-	-	-
OsR498G0101547500.01	9.02718	12.8482	9.27387	20.1934	40.3285	38.8912	10.3831	33.1377	1.67264	0.00347752	0.00900185	OsR498G0101547500.01	Chr1	25566216	25568005	+	1159	-	-	-
OsR498G0101550000.01	10.3168	11.7775	8.11463	73.081	26.8856	43.6674	10.0696	47.878	2.2446	0.000117576	0.000419944	OsR498G0101550000.01	Chr1	25621348	25623362	-	2015	-	-	-
OsR498G0101550500.01	34.8191	34.2618	41.7324	59.6187	77.0722	75.0533	36.9378	70.5814	0.936314	0.00571893	0.0139846	OsR498G0101550500.01	Chr1	25627955	25637317	+	3895	-	-	-
OsR498G0101550900.01	459.097	396.152	445.146	294.247	331.59	215.608	433.465	280.481	-0.629988	0.00563624	0.013802	OsR498G0101550900.01	Chr1	25641648	25644377	+	1924	-	Mog1/PsbP, alpha/beta/alpha sandwich	-
OsR498G0101551600.01	76.0862	86.7251	108.968	460.603	500.969	487.164	90.5931	482.912	2.41228	1.54579e-28	9.38495e-27	OsR498G0101551600.01	Chr1	25648262	25650855	-	1968	-	-	Aldo_ket_red
OsR498G0101554200.01	13302.2	12468.1	12700.6	3151.14	4273.92	2783.11	12823.6	3402.72	-1.9142	1.0925e-21	3.67053e-20	OsR498G0101554200.01	Chr1	25687646	25694700	-	4141	-	Peptidase M41	AAA
OsR498G0101554700.01	70.9278	50.322	78.8279	335.596	267.064	359.573	66.6925	320.744	2.27021	6.48635e-17	1.34324e-15	OsR498G0101554700.01	Chr1	25700640	25703828	+	2420	-	Glycoside hydrolase, family 28	-
OsR498G0101557800.01	506.812	641.337	425.439	153.855	108.439	129.637	524.529	130.644	-2.00692	9.06289e-16	1.63075e-14	OsR498G0101557800.01	Chr1	25768083	25769741	-	1105	-	-	-
OsR498G0101560500.01	6.44799	4.28272	9.27387	0	0	0	6.66819	0	-5.43385	0.00211443	0.00575443	OsR498G0101560500.01	Chr1	25831674	25833595	+	1922	-	UDP-glucuronosyl/UDP-glucosyltransferase	UDPGT
OsR498G0101563100.01	420.409	387.586	338.496	894.281	468.706	533.561	382.164	632.183	0.725596	0.0105361	0.0240183	OsR498G0101563100.01	Chr1	25875973	25878316	+	1674	-	Class I myosin tail homology domain	-
OsR498G0101565200.01	371.404	289.084	315.311	361.559	592.38	601.791	325.266	518.577	0.67483	0.00942515	0.0217579	OsR498G0101565200.01	Chr1	25896200	25903195	-	5063	-	-	Glycos_transf_1
OsR498G0101571300.01	2750.71	2313.74	2092.42	7747.55	5694.38	5472.75	2385.62	6304.89	1.40215	1.38834e-11	1.50645e-10	OsR498G0101571300.01	Chr1	25989877	25994844	+	3298	-	ATPase, AAA-type, core	AAA
OsR498G0101572500.01	1.2896	2.14136	2.31847	28.8478	63.6293	40.9381	1.91647	44.4718	4.52089	6.90081e-08	4.39225e-07	OsR498G0101572500.01	Chr1	26003988	26005360	+	1267	-	-	-
OsR498G0101574500.01	1681.63	1825.51	1866.37	4514.68	3171.61	2628.23	1791.17	3438.17	0.940412	4.5088e-05	0.000174896	OsR498G0101574500.01	Chr1	26033811	26039134	+	3013	-	Tetratricopeptide-like helical domain	TPR_2
OsR498G0101575300.01	294.028	178.804	288.649	145.2	119.193	103.71	253.827	122.701	-1.0501	0.000271229	0.000897707	OsR498G0101575300.01	Chr1	26054723	26059062	+	3117	-	Kinesin motor domain	Kinesin
OsR498G0101575700.01	98.0094	103.856	111.286	14.4239	37.6399	30.0213	104.384	27.3617	-1.92476	1.15867e-06	6.0313e-06	OsR498G0101575700.01	Chr1	26063649	26064917	+	1217	-	Heat shock factor (HSF)-type, DNA-binding	HSF_DNA-bind
OsR498G0101577200.01	27.0815	34.2618	27.8216	60.5803	51.0827	57.3134	29.7216	56.3255	0.918395	0.0115207	0.0259713	OsR498G0101577200.01	Chr1	26090502	26095177	-	1212	-	-	-
OsR498G0101577700.01	43.8463	47.1099	25.5031	250.014	117.401	171.94	38.8198	179.785	2.21022	2.85571e-08	1.92492e-07	OsR498G0101577700.01	Chr1	26104735	26105420	+	686	-	Mitochondrial import receptor subunit TOM7	-
OsR498G0101579000.01	226.969	177.733	235.324	378.867	449.886	378.678	213.342	402.477	0.916946	1.28701e-05	5.5164e-05	OsR498G0101579000.01	Chr1	26119957	26122412	-	1716	-	-	-
OsR498G0101580000.01	1435.32	1266.61	1427.02	2976.13	2900.06	2421.49	1376.32	2765.89	1.00687	3.09767e-10	2.78401e-09	OsR498G0101580000.01	Chr1	26130582	26134153	-	2865	-	Myc-type, basic helix-loop-helix (bHLH) domain	-
OsR498G0101580700.01	1205.77	1374.75	1139.53	88.4665	80.6569	42.3028	1240.02	70.4754	-4.14852	1.15227e-48	2.8866e-46	OsR498G0101580700.01	Chr1	26138661	26142652	+	2342	-	Cytochrome P450	p450
OsR498G0101582500.01	0	0	0	4247.35	829.87	719.147	0	1932.12	13.1324	9.02248e-14	1.25348e-12	OsR498G0101582500.01	Chr1	26164718	26166826	+	1786	-	Cytochrome P450	p450
OsR498G0101585300.01	10.3168	25.6963	16.2293	181.741	328.005	227.889	17.4141	245.878	3.80269	1.45534e-20	4.3333e-19	OsR498G0101585300.01	Chr1	26209441	26211633	+	1793	-	Cytochrome P450	p450
OsR498G0101587100.01	711.858	670.246	696.699	513.49	263.479	380.042	692.934	385.671	-0.845868	0.00134115	0.00383953	OsR498G0101587100.01	Chr1	26236691	26237603	+	465	-	-	-
OsR498G0101587800.01	880.795	839.413	865.947	488.489	473.187	478.976	862.052	480.218	-0.843997	2.02127e-09	1.61021e-08	OsR498G0101587800.01	Chr1	26241642	26247902	-	3880	-	Protein kinase domain	Pkinase
OsR498G0101593900.01	11.6064	14.9895	17.3885	99.044	45.7056	111.215	14.6615	85.3216	2.53871	3.31568e-07	1.898e-06	OsR498G0101593900.01	Chr1	26412614	26414626	+	1481	-	-	-
OsR498G0101594500.01	72.2174	41.7565	71.8725	19.2319	12.5466	9.55223	61.9488	13.7769	-2.18367	5.38352e-06	2.49705e-05	OsR498G0101594500.01	Chr1	26423349	26428218	+	3652	-	Protein kinase domain	Pkinase
OsR498G0101598600.01	4882.41	6613.59	5661.69	2789.58	4537.4	2114.46	5719.23	3147.14	-0.861979	0.00314821	0.008242	OsR498G0101598600.01	Chr1	26489834	26490842	-	901	-	L28p-like	-
OsR498G0101598700.01	361.087	386.515	302.56	167.317	160.418	159.659	350.054	162.465	-1.10828	2.86089e-08	1.92741e-07	OsR498G0101598700.01	Chr1	26493019	26501537	+	4528	-	Nucleotidyl transferase domain	-
OsR498G0101599100.01	33.5295	65.3115	26.6624	12.5007	10.7543	14.3284	41.8345	12.5278	-1.73879	0.00145542	0.00413638	OsR498G0101599100.01	Chr1	26507750	26510322	+	1556	-	-	CBS
OsR498G0101600400.01	230.838	265.529	205.184	497.143	440.924	343.198	233.85	427.089	0.866607	0.000166145	0.000574053	OsR498G0101600400.01	Chr1	26556108	26564697	-	6204	-	-	-
OsR498G0101603100.01	3160.8	2513.96	2958.36	572.148	794.022	733.475	2877.71	699.882	-2.03904	8.97427e-26	4.45314e-24	OsR498G0101603100.01	Chr1	26600956	26603141	+	1014	-	-	-
OsR498G0101603500.01	29.6607	23.555	40.5732	83.6586	54.6675	50.4904	31.263	62.9388	1.00695	0.0158642	0.0344043	OsR498G0101603500.01	Chr1	26605753	26613678	+	2177	-	WD40-repeat-containing domain	-
OsR498G0101607800.01	1650.68	1466.83	1374.85	932.745	1124.72	1086.91	1497.46	1048.12	-0.514101	0.0017763	0.00494325	OsR498G0101607800.01	Chr1	26671852	26679728	-	4146	-	SNF2-related, N-terminal domain	Helicase_C
OsR498G0101609600.01	63.1903	97.4319	48.6878	116.353	241.971	229.254	69.77	195.859	1.48783	0.000165055	0.000570517	OsR498G0101609600.01	Chr1	26700740	26703035	-	1567	-	F-box domain	F-box
OsR498G0101612800.01	715.726	668.104	758.138	307.71	472.291	327.505	713.99	369.169	-0.951996	2.0773e-05	8.54194e-05	OsR498G0101612800.01	Chr1	26738120	26741748	-	1956	-	-	Pep_deformylase
OsR498G0101615700.01	346.902	602.793	562.228	172.125	167.587	95.5223	503.974	145.078	-1.80104	2.02279e-08	1.39743e-07	OsR498G0101615700.01	Chr1	26768384	26769931	+	1548	-	UDP-glucuronosyl/UDP-glucosyltransferase	UDPGT
OsR498G0101621700.01	261832	229881	298787	39468.6	38873.9	16543.8	263500	31628.8	-3.05852	1.64579e-21	5.46543e-20	OsR498G0101621700.01	Chr1	26848182	26856625	+	3186	-	Carbonic anhydrase	-
OsR498G0101624600.01	312.083	332.981	362.84	154.816	161.314	96.8869	335.968	137.672	-1.29236	7.5645e-07	4.07488e-06	OsR498G0101624600.01	Chr1	26903367	26907432	-	2192	-	Radical SAM	Radical_SAM
OsR498G0101625300.01	6.44799	10.7068	8.11463	1.92319	1.79238	0.682302	8.42314	1.46595	-2.57091	0.019949	0.0420921	OsR498G0101625300.01	Chr1	26918716	26923630	+	714	-	Ubiquitin domain	ubiquitin
OsR498G0101626200.01	1841.54	2032.15	1864.05	1000.06	1219.71	846.055	1912.58	1021.94	-0.904958	1.68946e-06	8.53763e-06	OsR498G0101626200.01	Chr1	26929070	26934039	-	3508	-	TMEM33/Pom33 family	-
OsR498G0101626900.01	51.5839	39.6152	32.4585	775.044	284.092	324.776	41.2192	461.304	3.48625	4.38723e-16	8.19723e-15	OsR498G0101626900.01	Chr1	26940275	26942568	+	1548	-	ATPase, AAA-type, core	AAA
OsR498G0101632000.01	24.5023	46.0392	30.1401	227.897	162.21	164.435	33.5605	184.847	2.45041	1.02652e-12	1.2833e-11	OsR498G0101632000.01	Chr1	26991491	26995201	-	1526	-	Primosome PriB/single-strand DNA-binding	-
OsR498G0101632900.01	116.064	114.563	159.974	50.9644	92.3074	71.6418	130.2	71.6378	-0.860542	0.0087942	0.0204522	OsR498G0101632900.01	Chr1	27012455	27017135	+	4250	-	Membrane transport protein	-
OsR498G0101636800.01	292.739	308.356	278.216	150.008	148.767	189.68	293.103	162.819	-0.844662	5.66127e-05	0.000215549	OsR498G0101636800.01	Chr1	27055026	27060562	-	2819	-	Protein kinase domain	Pkinase
OsR498G0101637100.01	7.73758	17.1309	22.0254	481.758	589.692	612.708	15.6313	561.386	5.14861	1.10844e-53	3.36484e-51	OsR498G0101637100.01	Chr1	27063663	27065636	+	1408	-	-	-
OsR498G0101638700.01	207.625	170.238	169.248	366.367	284.092	296.119	182.37	315.526	0.791504	0.00030446	0.000996574	OsR498G0101638700.01	Chr1	27077267	27078112	+	846	-	-	-
OsR498G0101640600.01	0	0	2.31847	4.80796	9.85807	12.2814	0.772822	8.98249	3.53781	0.0172083	0.0370268	OsR498G0101640600.01	Chr1	27090196	27092013	-	1569	-	Zinc finger, CCCH-type	zf-CCCH
OsR498G0101641700.01	15783.4	14918.9	16068.1	7230.21	7480.48	5379.95	15590.1	6696.88	-1.21921	9.02136e-12	1.00379e-10	OsR498G0101641700.01	Chr1	27107859	27114805	+	4405	-	Bile acid:sodium symporter/arsenical resistance protein Acr3	-
OsR498G0101644400.01	51.5839	46.0392	24.3439	59.6187	134.428	148.06	40.6557	114.036	1.49236	0.001263	0.00363639	OsR498G0101644400.01	Chr1	27154911	27156605	-	1695	-	Molybdate transporter 1/2	-
OsR498G0101647300.01	1069.08	1229.14	1110.55	2504.95	1372.96	2315.73	1136.25	2064.55	0.861466	0.000634963	0.00194676	OsR498G0101647300.01	Chr1	27196550	27198548	+	1838	-	F-box domain	-
OsR498G0101651000.01	554.527	626.348	656.126	2224.16	2441.22	1727.59	612.333	2130.99	1.79837	2.61908e-20	7.60259e-19	OsR498G0101651000.01	Chr1	27239771	27246200	-	4198	-	Ion transport domain	Ion_trans
OsR498G0101653700.01	159.91	237.691	153.019	97.1209	78.8645	83.9232	183.54	86.6362	-1.0864	0.000129871	0.00045987	OsR498G0101653700.01	Chr1	27283518	27286211	+	1631	-	TAFII55 protein, conserved region	-
OsR498G0101654100.01	37.3983	37.4738	32.4585	8.65433	6.27332	2.04691	35.7769	5.65819	-2.7057	1.79905e-05	7.47879e-05	OsR498G0101654100.01	Chr1	27290286	27291292	+	1005	-	Protein kinase domain	Pkinase
OsR498G0101654900.01	81.2446	163.814	110.127	251.937	224.943	238.124	118.395	238.335	1.00475	0.000751869	0.00226641	OsR498G0101654900.01	Chr1	27303616	27309917	+	3229	-	Small-subunit processome, Utp12	-
OsR498G0101655100.01	794.392	925.067	1098.95	1632.78	1460.79	1307.97	939.471	1467.18	0.642395	0.00086486	0.00257482	OsR498G0101655100.01	Chr1	27310474	27314260	+	2943	-	Lactate/malate dehydrogenase, C-terminal	-
OsR498G0101655500.01	245.023	338.335	353.566	704.847	828.974	753.944	312.308	762.588	1.28632	6.2522e-10	5.36857e-09	OsR498G0101655500.01	Chr1	27317789	27321386	+	1876	-	GDSL lipase/esterase	Lipase_GDSL
OsR498G0101658300.01	170.227	214.136	154.178	39.4253	83.3455	77.7825	179.514	66.8511	-1.42088	3.9245e-05	0.00015399	OsR498G0101658300.01	Chr1	27359477	27361360	+	727	-	-	-
OsR498G0101658600.01	16.7648	10.7068	12.7516	2.88478	5.37713	3.41151	13.4077	3.89114	-1.78307	0.0239019	0.0492682	OsR498G0101658600.01	Chr1	27361861	27363703	-	1164	-	-	-
OsR498G0101661500.01	136.697	182.016	239.961	124.045	87.8264	36.162	186.225	82.678	-1.17818	0.00863939	0.0201557	OsR498G0101661500.01	Chr1	27415926	27421373	+	2124	-	GDSL lipase/esterase	Lipase_GDSL
OsR498G0101665200.01	23.2127	9.63612	30.1401	62.5035	122.778	79.1471	20.9963	88.1428	2.0767	3.29169e-05	0.000131073	OsR498G0101665200.01	Chr1	27477620	27481067	-	1476	-	-	-
OsR498G0101665700.01	1909.89	1783.75	1625.24	2103	2415.23	3103.11	1772.96	2540.45	0.519403	0.00889127	0.0206588	OsR498G0101665700.01	Chr1	27486199	27490383	+	2874	-	6-phosphogluconate dehydrogenase C-terminal domain-like	-
OsR498G0101671100.01	352.06	344.759	330.381	189.434	252.725	236.077	342.4	226.078	-0.597255	0.00287772	0.00759552	OsR498G0101671100.01	Chr1	27551207	27554512	+	2416	-	F-box domain	-
OsR498G0101676300.01	309.503	324.416	158.815	568.301	579.834	414.84	264.245	520.992	0.978758	0.00157668	0.00444284	OsR498G0101676300.01	Chr1	27616363	27623659	+	4547	-	CTP synthase, N-terminal	CTP_synth_N
OsR498G0101677000.01	1759.01	2053.56	1909.26	4612.76	3946.81	3787.46	1907.28	4115.68	1.10921	1.76493e-12	2.14006e-11	OsR498G0101677000.01	Chr1	27634903	27639116	-	2628	-	Isopropylmalate dehydrogenase-like domain	-
OsR498G0101680500.01	20.6336	25.6963	31.2993	5.76956	5.37713	2.72921	25.8764	4.6253	-2.51594	0.000143278	0.000502172	OsR498G0101680500.01	Chr1	27671933	27673439	+	1507	-	-	-
OsR498G0101680700.01	1936.97	1864.05	1961.42	1121.22	1075.43	1126.48	1920.82	1107.71	-0.793955	4.10267e-10	3.6316e-09	OsR498G0101680700.01	Chr1	27673182	27680966	+	5719	-	SET domain	SET
OsR498G0101681000.01	1955.03	1874.76	1945.19	1162.57	1064.67	1026.87	1924.99	1084.7	-0.82801	1.06794e-09	8.88904e-09	OsR498G0101681000.01	Chr1	27683244	27689806	-	5007	-	-	-
OsR498G0101682500.01	1774.49	1928.29	1779.42	3033.82	3021.05	2529.3	1827.4	2861.39	0.646487	1.81724e-05	7.55078e-05	OsR498G0101682500.01	Chr1	27710108	27718309	+	4531	-	AMP-dependent synthetase/ligase	AMP-binding
OsR498G0101685700.01	25.7919	17.1309	24.3439	115.391	59.1484	62.0895	22.4222	78.8763	1.8162	5.24174e-05	0.000201029	OsR498G0101685700.01	Chr1	27760531	27763478	+	2948	-	-	-
OsR498G0101686000.01	277.263	187.369	319.948	29.8094	138.013	57.3134	261.527	75.0452	-1.8012	0.000303622	0.000994209	OsR498G0101686000.01	Chr1	27760815	27767427	-	5122	-	-	-
OsR498G0101687000.01	234.707	259.105	207.503	69.2347	55.5636	48.4435	233.771	57.7473	-2.02526	5.91174e-15	9.63618e-14	OsR498G0101687000.01	Chr1	27770394	27771032	-	543	-	-	-
OsR498G0101687300.01	19.344	12.8482	16.2293	56.734	51.9789	32.0682	16.1405	46.927	1.54041	0.00133846	0.00383268	OsR498G0101687300.01	Chr1	27780091	27783758	+	2098	-	-	-
OsR498G0101687800.01	10.3168	11.7775	8.11463	0.961593	3.58475	1.3646	10.0696	1.97032	-2.36559	0.0186704	0.0397519	OsR498G0101687800.01	Chr1	27786263	27788347	-	1993	-	Major facilitator, sugar transporter-like	Sugar_tr
OsR498G0101690600.01	9844.78	10722.9	9882.46	7735.05	7570.1	6261.49	10150	7188.88	-0.497803	0.0010203	0.00299576	OsR498G0101690600.01	Chr1	27826569	27834158	-	3856	-	-	-
OsR498G0101691600.01	220.521	219.489	235.324	333.673	328.005	363.667	225.112	341.782	0.603407	0.000723603	0.0021899	OsR498G0101691600.01	Chr1	27849730	27855226	-	3012	-	Basic-leucine zipper domain	MFMR
OsR498G0101691900.01	2185.87	2428.3	2495.83	3800.21	3232.55	3034.88	2370	3355.88	0.501443	0.00170901	0.00477659	OsR498G0101691900.01	Chr1	27861548	27866279	+	2636	-	ATPase, V1/A1 complex, subunit E	-
OsR498G0101693900.01	118.643	135.976	151.86	10.5775	8.96188	16.3753	135.493	11.9716	-3.47469	4.1829e-20	1.18867e-18	OsR498G0101693900.01	Chr1	27901790	27904603	+	1980	-	F-box domain	-
OsR498G0101694200.01	1.2896	7.49476	10.4331	15.3855	23.3009	45.032	6.40582	27.9061	2.11417	0.00775372	0.0183415	OsR498G0101694200.01	Chr1	27908158	27909460	-	1303	-	-	-
OsR498G0101694700.01	301.766	437.908	369.795	37969.4	26639.2	27805.9	369.823	30804.8	6.37877	3.80083e-179	3.2691e-175	OsR498G0101694700.01	Chr1	27915204	27916477	+	1274	-	Glycoside hydrolase family 18, catalytic domain	-
OsR498G0101695000.01	651.247	568.531	702.495	393.291	302.912	234.712	640.758	310.305	-1.04841	1.4927e-05	6.311e-05	OsR498G0101695000.01	Chr1	27918091	27925449	-	3159	-	Pyruvate kinase, barrel	PK
OsR498G0101697900.01	33.5295	19.2722	23.1847	51.926	119.193	68.9125	25.3288	80.0105	1.66598	0.000353876	0.00114381	OsR498G0101697900.01	Chr1	27971498	27973762	+	1493	-	-	-
OsR498G0101698100.01	6.44799	1.07068	6.9554	110.583	127.259	146.695	4.82469	128.179	4.76919	9.84684e-19	2.45013e-17	OsR498G0101698100.01	Chr1	27975316	27977941	+	2107	-	-	-
OsR498G0101698300.01	1388.9	1396.17	1417.74	830.816	854.067	950.447	1400.93	878.443	-0.672579	1.7411e-06	8.77969e-06	OsR498G0101698300.01	Chr1	27979788	27987707	+	3945	-	K Homology domain, type 1	-
OsR498G0101698500.01	1405.66	1057.83	1127.93	236.552	155.041	229.254	1197.14	206.949	-2.5311	2.89543e-27	1.61014e-25	OsR498G0101698500.01	Chr1	27989412	27990611	+	1200	-	-	-
OsR498G0101700900.01	1913.76	2149.93	2634.94	834.662	982.222	916.332	2232.87	911.072	-1.29326	2.69129e-12	3.20016e-11	OsR498G0101700900.01	Chr1	28024030	28026656	+	1356	-	Ribosomal protein L7/L12, C-terminal	-
OsR498G0101701400.01	15564.1	16151.2	15015.5	10730.4	9042.54	8837.18	15577	9536.71	-0.707936	1.15405e-06	6.00851e-06	OsR498G0101701400.01	Chr1	28029669	28032781	-	1066	-	NIF system FeS cluster assembly, NifU, N-terminal	-
OsR498G0101701600.01	554.527	478.594	620.19	145.2	172.068	180.128	551.103	165.799	-1.73006	2.87812e-17	6.17324e-16	OsR498G0101701600.01	Chr1	28033152	28036905	-	2763	-	Crotonase superfamily	ECH
OsR498G0101702400.01	2838.4	549.259	1901.14	9.61593	0.896188	0	1762.93	3.50404	-9.00085	2.7073e-09	2.12394e-08	OsR498G0101702400.01	Chr1	28044784	28046646	-	817	-	-	-
OsR498G0101704500.01	434.594	524.633	424.279	243.283	250.036	276.332	461.169	256.551	-0.845422	7.43009e-06	3.34938e-05	OsR498G0101704500.01	Chr1	28074192	28080591	+	2788	-	Transcriptional coactivator/pterin dehydratase	-
OsR498G0101704800.01	3712.75	3496.84	3660.86	1458.74	1802.23	1456.03	3623.48	1572.33	-1.20461	1.22961e-14	1.91939e-13	OsR498G0101704800.01	Chr1	28081708	28089134	-	4504	-	-	-
OsR498G0101705300.01	1236.72	1125.28	1211.4	609.65	640.774	607.249	1191.14	619.224	-0.943691	1.76673e-11	1.88766e-10	OsR498G0101705300.01	Chr1	28094485	28100131	+	4282	-	Tail specific protease	Peptidase_S41
OsR498G0101707900.01	719.595	657.397	651.489	1812.6	1377.44	1513.35	676.161	1567.8	1.21339	3.81914e-12	4.45503e-11	OsR498G0101707900.01	Chr1	28137687	28141914	+	1651	-	Endosulphine	-
OsR498G0101709700.01	4259.54	5036.48	4583.61	1508.74	2507.53	2676.67	4626.54	2230.98	-1.05198	1.61099e-05	6.76788e-05	OsR498G0101709700.01	Chr1	28162668	28169798	+	3923	-	Protein kinase domain	Pkinase
OsR498G0101710100.01	145.724	119.916	162.293	458.68	352.202	385.501	142.644	398.794	1.48407	6.04434e-11	6.03335e-10	OsR498G0101710100.01	Chr1	28176347	28182055	+	1837	-	-	PfkB
OsR498G0101713800.01	6.44799	5.3534	12.7516	36.5405	23.3009	45.032	8.18432	34.9578	2.09944	0.000653848	0.00199967	OsR498G0101713800.01	Chr1	28236345	28237288	-	944	-	-	-
OsR498G0101713900.01	1.2896	0	0	10.5775	7.1695	4.09381	0.429866	7.28028	4.11026	0.0118866	0.0266588	OsR498G0101713900.01	Chr1	28237079	28237560	+	362	-	-	-
OsR498G0101714600.01	15.4752	0	11.5923	389.445	24.1971	68.9125	9.0225	160.852	4.16064	0.0106379	0.0242275	OsR498G0101714600.01	Chr1	28242489	28249731	-	1562	-	-	-
OsR498G0101714900.01	69.6382	70.6649	75.3502	169.24	153.248	205.373	71.8844	175.954	1.29364	5.55541e-07	3.0623e-06	OsR498G0101714900.01	Chr1	28252760	28256206	+	1153	-	-	HMG_box
OsR498G0101715500.01	8342.4	9026.9	7848.01	3946.38	3232.55	2344.39	8405.77	3174.44	-1.4052	2.10203e-10	1.92951e-09	OsR498G0101715500.01	Chr1	28262489	28264238	+	938	-	-	-
OsR498G0101717400.01	363.666	523.562	573.82	1239.49	678.414	853.56	487.016	923.822	0.922655	0.00131953	0.00378436	OsR498G0101717400.01	Chr1	28282918	28284838	-	948	-	Ribosomal protein 50S-L18Ae/60S-L20/60S-L18A	-
OsR498G0101718000.01	256.63	249.468	259.668	547.146	427.482	356.844	255.255	443.824	0.796419	0.00041193	0.0013143	OsR498G0101718000.01	Chr1	28287678	28290365	-	1119	-	-	-
OsR498G0101718200.01	74.7966	56.746	82.3056	269.246	229.424	189.68	71.2827	229.45	1.68719	1.20077e-09	9.93061e-09	OsR498G0101718200.01	Chr1	28290982	28294892	-	2081	-	-	Lactamase_B
OsR498G0101720100.01	4668.34	1836.22	2219.93	1056.79	687.376	588.827	2908.16	777.664	-1.90317	3.37051e-07	1.92623e-06	OsR498G0101720100.01	Chr1	28320962	28322447	+	1084	-	Small GTPase superfamily	Ras
OsR498G0101720400.01	1510.12	1379.04	1489.61	1178.91	1153.39	862.43	1459.59	1064.91	-0.455584	0.013431	0.0296535	OsR498G0101720400.01	Chr1	28322641	28331774	-	3170	-	-	-
OsR498G0101722000.01	670.591	296.578	637.578	1447.2	1095.14	1203.58	534.916	1248.64	1.22378	9.95392e-05	0.00036058	OsR498G0101722000.01	Chr1	28345486	28346463	-	978	-	-	-
OsR498G0101725500.01	5.15839	0	4.63693	18.2703	30.4704	20.4691	3.26511	23.0699	2.85559	0.00105637	0.00309446	OsR498G0101725500.01	Chr1	28392504	28393030	+	525	-	-	-
OsR498G0101726400.01	95.4302	105.997	93.8979	177.895	198.954	233.347	98.4418	203.399	1.04831	1.17791e-05	5.0851e-05	OsR498G0101726400.01	Chr1	28397336	28403240	-	3716	-	S-locus glycoprotein domain	B_lectin
OsR498G0101727800.01	247.603	282.659	275.897	57.6956	78.8645	78.4648	268.72	71.675	-1.90233	1.47558e-15	2.59716e-14	OsR498G0101727800.01	Chr1	28418258	28421061	-	2804	-	Protein kinase domain	Pkinase
OsR498G0101730000.01	12.896	13.9188	12.7516	33.6557	61.837	85.2878	13.1888	60.2602	2.19658	2.50723e-05	0.00010172	OsR498G0101730000.01	Chr1	28445546	28448346	-	2801	-	Protein kinase domain	Pkinase
OsR498G0101731800.01	403.644	404.717	410.369	174.048	195.369	140.554	406.243	169.991	-1.26043	9.72571e-10	8.15575e-09	OsR498G0101731800.01	Chr1	28471077	28476753	-	4031	-	Auxin response factor	Auxin_resp
OsR498G0101734100.01	9.02718	13.9188	9.27387	116.353	95.8921	148.06	10.74	120.101	3.47432	7.57129e-16	1.37676e-14	OsR498G0101734100.01	Chr1	28503728	28508457	+	2965	-	-	-
OsR498G0101736100.01	1445.64	1357.62	1355.14	424.062	598.654	655.01	1386.13	559.242	-1.30801	3.44758e-10	3.08667e-09	OsR498G0101736100.01	Chr1	28540359	28557482	+	7077	-	Homeobox domain-like	DDT
OsR498G0101737000.01	866.609	967.895	870.584	515.414	563.702	492.622	901.696	523.913	-0.78429	4.74493e-07	2.64664e-06	OsR498G0101737000.01	Chr1	28564505	28571200	-	6568	-	Glycosyl transferase, family 48	-
OsR498G0101738400.01	416.54	377.95	366.318	214.435	296.638	187.633	386.936	232.902	-0.733863	0.00203897	0.005577	OsR498G0101738400.01	Chr1	28589830	28592401	-	2080	-	-	-
OsR498G0101740200.01	2157.5	2219.52	2007.79	4867.58	3358.91	3169.29	2128.27	3798.6	0.835561	8.3795e-05	0.000308264	OsR498G0101740200.01	Chr1	28630044	28633341	-	1790	-	Ubiquitin-conjugating enzyme E2	UQ_con
OsR498G0101741200.01	510.68	506.432	449.782	864.472	1163.25	650.917	488.965	892.88	0.868102	0.000478153	0.00150644	OsR498G0101741200.01	Chr1	28639080	28643657	-	2901	-	-	-
OsR498G0101747200.01	1346.34	964.683	985.348	644.267	683.791	472.153	1098.79	600.071	-0.873299	0.000166004	0.000573645	OsR498G0101747200.01	Chr1	28691872	28696910	-	1729	-	-	Tub
OsR498G0101749600.01	1011.04	1033.21	1155.76	720.233	748.317	545.16	1066.67	671.236	-0.669517	0.000452189	0.0014311	OsR498G0101749600.01	Chr1	28733504	28737431	-	2761	-	Glycosyl transferase, family 43	-
OsR498G0101750900.01	2272.27	2224.87	2141.1	1300.07	1118.44	918.379	2212.75	1112.3	-0.993152	4.05482e-08	2.66022e-07	OsR498G0101750900.01	Chr1	28753037	28757435	+	2149	-	-	-
OsR498G0101751200.01	194.729	131.694	204.025	86.5433	86.034	48.4435	176.816	73.6736	-1.26845	0.000175949	0.00060469	OsR498G0101751200.01	Chr1	28756555	28757881	-	1327	-	NAC domain	NAM
OsR498G0101752900.01	177.964	276.235	173.885	46.1564	124.57	62.7718	209.362	77.8328	-1.42926	0.000480544	0.00151305	OsR498G0101752900.01	Chr1	28795259	28796343	+	1085	-	-	-
OsR498G0101755700.01	0	0	0	33.6557	6.27332	2.04691	0	13.992	6.01584	0.000758074	0.00228218	OsR498G0101755700.01	Chr1	28830716	28832902	+	1991	-	-	-
OsR498G0101757600.01	1.2896	1.07068	0	6.73115	8.96188	8.18763	0.786759	7.96022	3.35302	0.0167588	0.036138	OsR498G0101757600.01	Chr1	28856936	28858310	-	757	-	-	-
OsR498G0101757700.01	340.454	359.748	343.133	3415.58	2807.76	2950.96	347.778	3058.1	3.13585	3.06087e-86	3.58999e-83	OsR498G0101757700.01	Chr1	28859161	28862291	+	3131	-	-	-
OsR498G0101758800.01	544.21	658.468	397.617	1089.48	1225.09	1324.35	533.432	1212.97	1.18503	2.30513e-07	1.35334e-06	OsR498G0101758800.01	Chr1	28883492	28891350	-	3146	-	-	-
OsR498G0101760100.01	0	0	0	47.118	2.68856	5.45842	0	18.4217	6.41457	0.000278157	0.000918986	OsR498G0101760100.01	Chr1	28903482	28904550	+	1069	-	-	-
OsR498G0101760400.01	4307.25	3801.98	3262.08	2072.23	2259.29	2016.89	3790.44	2116.14	-0.84092	4.50392e-07	2.51983e-06	OsR498G0101760400.01	Chr1	28905558	28920317	-	3778	-	Ion transport domain	Ion_trans
OsR498G0101760500.01	2753.29	3274.14	3557.69	1116.41	1207.17	1157.87	3195.04	1160.48	-1.46123	1.44272e-19	3.88586e-18	OsR498G0101760500.01	Chr1	28921548	28928970	+	2397	-	Ribosomal protein S20	-
OsR498G0101761900.01	99.299	111.351	96.2163	186.549	215.981	249.04	102.289	217.19	1.08749	5.55118e-06	2.56881e-05	OsR498G0101761900.01	Chr1	28956985	28965253	+	2864	-	RNA polymerase III Rpc82, C -terminal	RNA_pol_Rpc82
OsR498G0101763500.01	495.205	525.704	486.878	912.551	871.095	935.437	502.596	906.361	0.850562	4.96079e-09	3.75927e-08	OsR498G0101763500.01	Chr1	28979844	28983522	+	819	-	-	-
OsR498G0101763800.01	855.003	1172.39	1255.45	2818.43	1640.92	1868.14	1094.28	2109.16	0.946172	0.000338423	0.00109799	OsR498G0101763800.01	Chr1	28983623	28986226	-	1300	-	-	-
OsR498G0101764500.01	5160.97	5018.28	5360.29	2635.73	3040.77	3206.14	5179.85	2960.88	-0.806602	2.3812e-08	1.62761e-07	OsR498G0101764500.01	Chr1	28996091	29002785	+	3736	-	YTH domain	YTH
OsR498G0101767300.01	603.531	608.146	584.253	916.398	825.389	984.562	598.644	908.783	0.60277	0.000101573	0.000367279	OsR498G0101767300.01	Chr1	29022284	29025136	+	1463	-	TAFII28-like protein	-
OsR498G0101767600.01	159.91	158.461	149.541	124.045	39.4323	47.0789	155.971	70.1855	-1.15774	0.00915335	0.0211786	OsR498G0101767600.01	Chr1	29025615	29027819	-	2019	-	-	-
OsR498G0101770000.01	215.363	159.531	191.273	60.5803	93.2035	137.825	188.722	97.203	-0.949746	0.00591567	0.0144192	OsR498G0101770000.01	Chr1	29046673	29052908	-	2239	-	O-acyltransferase WSD1, C-terminal	-
OsR498G0101770600.01	206.336	209.853	171.567	576.956	535.92	455.778	195.918	522.885	1.41511	2.54875e-12	3.03766e-11	OsR498G0101770600.01	Chr1	29062494	29068237	-	3381	-	AMP-dependent synthetase/ligase	AMP-binding
OsR498G0101772000.01	383.01	497.866	344.292	181.741	129.947	354.797	408.39	222.162	-0.875685	0.0195358	0.0413454	OsR498G0101772000.01	Chr1	29086989	29087762	-	774	-	-	-
OsR498G0101772200.01	527.445	767.677	607.438	374.06	283.195	411.428	634.187	356.228	-0.831876	0.00047333	0.00149234	OsR498G0101772200.01	Chr1	29089791	29090322	-	532	-	-	-
OsR498G0101772400.01	1060.05	1069.61	1296.02	571.186	640.774	925.202	1141.89	712.387	-0.679429	0.00381666	0.00977383	OsR498G0101772400.01	Chr1	29092406	29104424	-	8207	-	Glutamate synthase domain	GATase_2
OsR498G0101775100.01	8276.63	8019.39	9265.75	3862.72	3795.36	1963.67	8520.59	3207.25	-1.40989	2.17896e-07	1.28511e-06	OsR498G0101775100.01	Chr1	29128122	29131857	+	2344	-	-	-
OsR498G0101775900.01	751.835	710.931	717.565	375.021	375.503	319.318	726.777	356.614	-1.02872	2.849e-10	2.57398e-09	OsR498G0101775900.01	Chr1	29142105	29149271	+	2191	-	ATPase, AAA-type, core	AAA
OsR498G0101778700.01	1339.89	1556.77	1362.1	2135.7	1804.03	1785.59	1419.59	1908.44	0.426339	0.00795136	0.018754	OsR498G0101778700.01	Chr1	29184057	29186411	+	1864	-	-	Rab5ip
OsR498G0101778900.01	203.756	130.623	186.637	85.5817	118.297	117.356	173.672	107.078	-0.693086	0.0158186	0.034317	OsR498G0101778900.01	Chr1	29186829	29188001	+	1086	-	-	-
OsR498G0101781600.01	451.359	445.403	424.279	580.802	589.692	528.102	440.347	566.199	0.361991	0.0208171	0.0437164	OsR498G0101781600.01	Chr1	29234908	29238505	-	2369	-	Multi antimicrobial extrusion protein	MatE
OsR498G0101782700.01	36.1087	43.8979	37.0955	142.316	43.9132	82.5586	39.034	89.5958	1.19529	0.0120183	0.0269144	OsR498G0101782700.01	Chr1	29248646	29250018	+	1187	-	Homeobox domain-like	Myb_DNA-binding
OsR498G0101784700.01	2144.6	2534.3	2858.67	3874.26	3002.23	3234.11	2512.52	3370.2	0.423444	0.0239313	0.0493078	OsR498G0101784700.01	Chr1	29276323	29281042	+	2909	-	ATPase, F1/V1/A1 complex, alpha/beta subunit, nucleotide-binding domain	ATP-synt_ab
OsR498G0101785300.01	389.458	652.044	921.59	406.754	328.901	372.537	654.364	369.397	-0.825549	0.00861712	0.0201128	OsR498G0101785300.01	Chr1	29288003	29288898	+	896	-	-	-
OsR498G0101787100.01	429.436	385.445	354.725	628.882	504.554	531.514	389.869	554.983	0.509499	0.00631583	0.0153007	OsR498G0101787100.01	Chr1	29310960	29316074	+	2826	-	-	-
OsR498G0101788000.01	194.729	314.78	329.222	397.138	673.037	1006.4	279.577	692.19	1.30795	0.000298275	0.000978438	OsR498G0101788000.01	Chr1	29324041	29326940	-	1473	-	Zinc finger, RING-CH-type	-
OsR498G0101788300.01	599.663	866.18	995.781	2689.57	1732.33	1419.87	820.541	1947.26	1.24611	2.65112e-05	0.000107183	OsR498G0101788300.01	Chr1	29329481	29332448	+	2372	-	WD40-repeat-containing domain	WD40
OsR498G0101789300.01	3150.49	3242.02	3068.49	820.238	2171.46	836.503	3153.66	1276.07	-1.30553	0.000343765	0.00111308	OsR498G0101789300.01	Chr1	29339801	29345023	+	4063	-	-	-
OsR498G0101789800.01	19.344	35.3324	51.0063	557.724	381.776	381.407	35.2275	440.302	3.63564	6.20575e-25	2.90085e-23	OsR498G0101789800.01	Chr1	29348730	29350068	-	1339	-	Glycoside hydrolase family 18, catalytic domain	-
OsR498G0101790100.01	150.883	116.704	159.974	63.4651	108.439	43.6674	142.52	71.8571	-0.992024	0.00985446	0.0226424	OsR498G0101790100.01	Chr1	29357774	29361761	+	2957	-	Formyl transferase, N-terminal	-
OsR498G0101792300.01	5.15839	8.56544	30.1401	0.961593	0	0	14.6213	0.320531	-5.60808	0.000390895	0.00125373	OsR498G0101792300.01	Chr1	29397102	29398238	+	1137	-	tRNA dimethylallyltransferase	IPPT
OsR498G0101794400.01	800.84	616.712	600.483	506.759	449.886	373.219	672.678	443.288	-0.602394	0.00492355	0.012238	OsR498G0101794400.01	Chr1	29410912	29412683	-	1586	-	-	-
OsR498G0101796800.01	4084.15	4125.33	3853.29	1610.67	1686.63	1457.4	4020.92	1584.9	-1.34355	8.14786e-23	3.07817e-21	OsR498G0101796800.01	Chr1	29442021	29453194	-	5082	-	Zinc finger, CHY-type	zf-CHY
OsR498G0101800200.01	1022.65	994.662	861.31	341.365	510.827	405.288	959.541	419.16	-1.19459	1.3043e-08	9.28919e-08	OsR498G0101800200.01	Chr1	29492017	29495316	-	2895	-	Wall-associated receptor kinase, C-terminal	-
OsR498G0101801800.01	1247.04	1271.97	1137.21	786.583	925.762	912.238	1218.74	874.861	-0.477781	0.00199129	0.00546595	OsR498G0101801800.01	Chr1	29530447	29535846	-	4385	-	Cytidyltransferase-like domain	CTP_transf_2
OsR498G0101803200.01	1.2896	2.14136	4.63693	64.4267	41.2246	68.9125	2.6893	58.188	4.42366	6.19134e-10	5.3234e-09	OsR498G0101803200.01	Chr1	29557069	29558147	-	1079	-	-	-
OsR498G0101803400.01	12.896	24.6256	5.79617	1213.53	1173.11	1646.4	14.4393	1344.35	6.52274	1.00195e-67	6.15553e-65	OsR498G0101803400.01	Chr1	29559264	29560304	-	964	-	Glutathione S-transferase, N-terminal	GST_N
OsR498G0101803900.01	3984.86	4333.04	4111.8	1810.68	2673.33	1292.28	4143.23	1925.43	-1.10592	3.72908e-05	0.000146948	OsR498G0101803900.01	Chr1	29563425	29565871	+	2301	-	-	-
OsR498G0101804400.01	1315.39	1314.79	1284.43	785.621	838.832	776.46	1304.87	800.304	-0.70552	1.33554e-07	8.1391e-07	OsR498G0101804400.01	Chr1	29573192	29577486	-	2362	-	-	-
OsR498G0101806500.01	255.34	315.851	219.095	1114.49	956.232	1016.63	263.429	1029.12	1.9645	1.75309e-22	6.33543e-21	OsR498G0101806500.01	Chr1	29621280	29624047	+	1874	-	-	-
OsR498G0101813200.01	1092.29	1425.07	1468.75	515.414	893.499	740.98	1328.7	716.631	-0.890577	0.000386158	0.00124008	OsR498G0101813200.01	Chr1	29666330	29668315	-	1986	-	-	PALP
OsR498G0101813400.01	905.297	990.379	885.654	532.722	543.09	420.981	927.11	498.931	-0.895687	5.58897e-07	3.07817e-06	OsR498G0101813400.01	Chr1	29669969	29672867	-	2413	-	Peptidyl-tRNA hydrolase	-
OsR498G0101815200.01	545.5	518.209	472.967	326.941	412.246	382.089	512.225	373.759	-0.453686	0.0126493	0.0281444	OsR498G0101815200.01	Chr1	29699679	29704259	-	2259	-	-	-
OsR498G0101815600.01	2586.93	2300.89	2436.71	1147.18	1401.64	1335.95	2441.51	1294.92	-0.914453	2.94872e-09	2.30284e-08	OsR498G0101815600.01	Chr1	29708175	29723156	-	5489	-	Symplekin C-terminal	-
OsR498G0101817900.01	490.047	600.651	500.789	247.129	382.672	229.936	530.496	286.579	-0.890013	0.000515182	0.00161169	OsR498G0101817900.01	Chr1	29746796	29751668	+	2911	-	Methyltransferase type 11	Methyltransf_11
OsR498G0101819100.01	8323.06	6995.82	8309.38	3574.24	4055.25	1886.57	7876.09	3172.02	-1.3123	4.20592e-06	1.98751e-05	OsR498G0101819100.01	Chr1	29775645	29787105	+	4433	-	ABC transporter type 1, transmembrane domain	ABC_membrane
OsR498G0101819800.01	470.703	362.96	513.54	3229.03	2506.64	1447.85	449.068	2394.5	2.41476	3.14643e-15	5.34127e-14	OsR498G0101819800.01	Chr1	29791653	29798571	-	4322	-	ABC transporter type 1, transmembrane domain	ABC_membrane
OsR498G0101822500.01	314.662	285.872	359.362	175.01	186.407	137.825	319.965	166.414	-0.946019	2.46374e-05	0.000100066	OsR498G0101822500.01	Chr1	29826913	29833863	+	4337	-	ABC transporter type 1, transmembrane domain	ABC_membrane
OsR498G0101823100.01	682.197	563.178	777.845	425.986	371.022	175.352	674.407	324.12	-1.05914	0.00151209	0.00428234	OsR498G0101823100.01	Chr1	29836474	29838146	+	1673	-	-	-
OsR498G0101826600.01	215.363	260.175	261.987	707.732	493.8	565.629	245.842	589.053	1.25899	8.9298e-09	6.51444e-08	OsR498G0101826600.01	Chr1	29875764	29877731	-	1948	-	-	-
OsR498G0101826700.01	1817.04	1944.35	1672.77	908.705	1108.58	1241.11	1811.39	1086.13	-0.737194	4.57818e-05	0.000177373	OsR498G0101826700.01	Chr1	29880197	29885716	+	3415	-	SWAP/Surp	-
OsR498G0101828000.01	0	0	2.31847	95.1977	122.778	39.5735	0.772822	85.8497	6.78387	5.5361e-09	4.16831e-08	OsR498G0101828000.01	Chr1	29905854	29906708	-	761	-	-	-
OsR498G0101829500.01	692.514	520.35	740.75	934.668	1291.41	774.413	651.205	1000.16	0.619002	0.0151125	0.0329571	OsR498G0101829500.01	Chr1	29918027	29919611	+	1585	-	Protein kinase domain	Pkinase
OsR498G0101832600.01	1248.33	131.694	228.369	151.932	81.5531	57.9957	536.131	97.1601	-2.46469	0.0132122	0.0292255	OsR498G0101832600.01	Chr1	29943110	29944613	-	1504	-	Protein kinase domain	Pkinase
OsR498G0101833700.01	1.2896	0	1.15923	32.6941	8.06569	37.5266	0.816277	26.0955	5.05494	9.30865e-05	0.000339397	OsR498G0101833700.01	Chr1	29955524	29957032	+	1130	-	-	-
OsR498G0101834700.01	1824.78	2022.51	1837.38	1189.49	1277.96	1300.47	1894.89	1255.97	-0.593201	1.62089e-05	6.80392e-05	OsR498G0101834700.01	Chr1	29970746	29974636	+	1716	-	-	-
OsR498G0101835300.01	96.7198	93.1491	107.809	13.4623	25.0933	30.0213	99.2259	22.859	-2.10116	3.97213e-08	2.60929e-07	OsR498G0101835300.01	Chr1	29978277	29984125	+	4608	-	FYVE zinc finger	FYVE
OsR498G0101837200.01	49.0047	25.6963	51.0063	255.784	207.916	176.034	41.9024	213.244	2.35268	4.68221e-12	5.39353e-11	OsR498G0101837200.01	Chr1	30038458	30041307	-	1607	-	SAM dependent carboxyl methyltransferase	-
OsR498G0101838400.01	294.028	264.458	274.738	322.134	423.897	386.183	277.741	377.405	0.443764	0.0240763	0.0495486	OsR498G0101838400.01	Chr1	30054393	30059941	-	3098	-	-	CRAL_TRIO_N
OsR498G0101844300.01	1025.23	1088.88	1100.11	1367.38	1421.35	1426.69	1071.41	1405.14	0.391104	0.00293102	0.00772357	OsR498G0101844300.01	Chr1	30149619	30153578	+	2802	-	Longin-like domain	Adap_comp_sub
OsR498G0101845100.01	81.2446	69.5942	92.7387	264.438	1004.63	406.652	81.1925	558.572	2.78267	9.48002e-10	7.95748e-09	OsR498G0101845100.01	Chr1	30163566	30165657	+	2092	-	Major facilitator superfamily	MFS_1
OsR498G0101846600.01	1062.63	1096.38	926.227	735.618	773.41	652.281	1028.41	720.437	-0.514257	0.00174653	0.00486933	OsR498G0101846600.01	Chr1	30181158	30184423	-	2546	-	-	-
OsR498G0101847100.01	1132.27	1321.22	1075.77	346.173	474.083	318.635	1176.42	379.631	-1.63299	4.77876e-14	6.85416e-13	OsR498G0101847100.01	Chr1	30191597	30196448	+	2896	-	Chloride channel, core	Voltage_CLC
OsR498G0101847400.01	25.7919	14.9895	17.3885	281.747	113.816	108.486	19.39	168.016	3.12058	2.48787e-10	2.26755e-09	OsR498G0101847400.01	Chr1	30197552	30198039	-	389	-	-	-
OsR498G0101849200.01	9.02718	1.07068	1.15923	23.0782	19.7161	9.55223	3.75236	17.4489	2.25044	0.0216892	0.0453329	OsR498G0101849200.01	Chr1	30207615	30208849	-	1023	-	-	-
OsR498G0101850000.01	541.631	588.874	570.343	232.705	323.524	267.463	566.949	274.564	-1.04611	9.51551e-08	5.93494e-07	OsR498G0101850000.01	Chr1	30216170	30221465	-	1823	-	-	-
OsR498G0101856600.01	775.048	691.659	726.839	304.825	440.028	437.356	731.182	394.07	-0.890036	1.97412e-05	8.14817e-05	OsR498G0101856600.01	Chr1	30292391	30297419	-	3777	-	Anoctamin	-
OsR498G0101857000.01	49.0047	59.9581	32.4585	207.704	184.615	367.079	47.1404	253.132	2.42532	1.79402e-10	1.66335e-09	OsR498G0101857000.01	Chr1	30297702	30299059	-	1121	-	-	-
OsR498G0101857400.01	335.295	380.091	353.566	587.533	400.596	500.81	356.318	496.313	0.477224	0.0239607	0.0493502	OsR498G0101857400.01	Chr1	30301591	30309678	-	3193	-	Peptidase M20	Peptidase_M20
OsR498G0101862100.01	215.363	205.571	215.617	321.172	304.704	304.307	212.184	310.061	0.547224	0.002043	0.00558427	OsR498G0101862100.01	Chr1	30366641	30371350	+	3527	-	Magnesium transporter NIPA	DUF803
OsR498G0101862600.01	206.336	173.45	229.528	363.482	318.147	522.644	203.105	401.424	0.985342	0.000194276	0.00066212	OsR498G0101862600.01	Chr1	30380477	30383083	-	1668	-	-	-
OsR498G0101864100.01	185.702	150.966	175.044	627.92	587.003	436.674	170.571	550.532	1.69064	1.23583e-13	1.69347e-12	OsR498G0101864100.01	Chr1	30401777	30406165	+	2241	-	-	Mito_carr
OsR498G0101865600.01	28096.5	25263.8	24192	6734.03	7406.99	6187.8	25850.8	6776.28	-1.93171	6.72612e-39	8.76535e-37	OsR498G0101865600.01	Chr1	30427224	30437136	-	4955	-	Serine-threonine/tyrosine-protein kinase, catalytic domain	Pkinase_Tyr
OsR498G0101867800.01	254.051	188.44	257.35	178.856	138.013	139.872	233.28	152.247	-0.616362	0.0122	0.0272803	OsR498G0101867800.01	Chr1	30457950	30459575	-	1626	-	Amine oxidase	Amino_oxidase
OsR498G0101869400.01	6333.21	7077.19	8189.98	1180.84	1766.39	1374.16	7200.13	1440.46	-2.3215	1.04212e-28	6.4484e-27	OsR498G0101869400.01	Chr1	30474560	30477644	-	2347	-	Fungal lipase-like domain	Lipase_3
OsR498G0101869900.01	223.1	244.115	212.14	600.995	587.003	531.514	226.452	573.171	1.33819	2.23569e-14	3.35587e-13	OsR498G0101869900.01	Chr1	30487142	30491096	+	3325	-	Metalloenzyme, LuxS/M16 peptidase-like	-
OsR498G0101870300.01	6.44799	6.42408	5.79617	0	0	0	6.22274	0	-5.33551	0.00258057	0.00689301	OsR498G0101870300.01	Chr1	30494770	30497112	+	2259	-	Serine-threonine/tyrosine-protein kinase, catalytic domain	Pkinase_Tyr
OsR498G0101870900.01	103174	97133.1	100397	29962.3	36183.6	13679.5	100235	26608.4	-1.91345	2.93182e-09	2.29034e-08	OsR498G0101870900.01	Chr1	30506398	30513060	+	5078	-	Glycine cleavage system P protein	-
OsR498G0101871300.01	328.847	398.293	335.018	197.126	225.839	281.791	354.053	234.919	-0.589553	0.00841301	0.0197006	OsR498G0101871300.01	Chr1	30519819	30522767	+	1554	-	-	-
OsR498G0101871700.01	110.905	188.44	113.605	8.65433	9.85807	2.04691	137.65	6.8531	-4.37927	1.11252e-16	2.23744e-15	OsR498G0101871700.01	Chr1	30528346	30529100	+	755	-	-	-
OsR498G0101875000.01	753.125	958.258	747.705	3594.43	3801.63	2376.46	819.696	3257.51	1.98999	2.32657e-17	5.03627e-16	OsR498G0101875000.01	Chr1	30559903	30561347	-	1445	-	Cytidine/deoxycytidylate deaminase, zinc-binding domain	-
OsR498G0101880600.01	335.295	338.335	446.305	2078.96	657.802	804.435	373.312	1180.4	1.66037	4.83899e-05	0.000186665	OsR498G0101880600.01	Chr1	30639101	30642636	-	2990	-	-	-
OsR498G0101881800.01	960.75	923.997	930.864	383.675	483.045	485.799	938.537	450.84	-1.05638	6.5747e-10	5.62677e-09	OsR498G0101881800.01	Chr1	30660382	30663506	-	2577	-	Zinc finger, CCHC-type	-
OsR498G0101882900.01	41.2671	54.6047	20.8662	106.737	103.062	117.356	38.9127	109.051	1.48455	0.00013845	0.000486707	OsR498G0101882900.01	Chr1	30704067	30710503	+	2083	-	-	-
OsR498G0101884300.01	732.491	766.607	813.782	319.249	334.278	307.036	770.96	320.188	-1.26869	3.13803e-16	5.9801e-15	OsR498G0101884300.01	Chr1	30715438	30724745	+	5077	-	Alpha-amylase, C-terminal beta-sheet	-
OsR498G0101884600.01	3.86879	8.56544	4.63693	36.5405	33.159	23.8806	5.69039	31.1934	2.43117	0.000142443	0.000499383	OsR498G0101884600.01	Chr1	30724823	30728063	-	1585	-	Eukaryotic porin/Tom40	-
OsR498G0101886200.01	268.236	310.497	311.834	749.081	620.162	578.592	296.856	649.278	1.12715	4.89979e-09	3.71742e-08	OsR498G0101886200.01	Chr1	30738330	30740670	-	1355	-	-	-
OsR498G0101888500.01	900.139	938.986	838.126	3634.82	3604.47	3932.11	892.417	3723.8	2.06098	3.29621e-51	9.14538e-49	OsR498G0101888500.01	Chr1	30771488	30776864	+	3694	-	-	-
OsR498G0101890100.01	1290.89	865.109	1376.01	3411.73	3711.11	1896.8	1177.34	3006.55	1.35259	6.07449e-06	2.78698e-05	OsR498G0101890100.01	Chr1	30784418	30790499	+	3570	-	-	Exo_endo_phos
OsR498G0101891000.01	1054.89	418.636	591.209	2095.31	1262.73	1058.93	688.245	1472.32	1.09753	0.00349882	0.00905153	OsR498G0101891000.01	Chr1	30795524	30799706	-	3026	-	-	Choline_kinase
OsR498G0101896900.01	969.777	774.102	787.119	200.011	199.85	63.4541	843.666	154.438	-2.45353	4.22083e-10	3.72852e-09	OsR498G0101896900.01	Chr1	30920592	30923589	+	1807	-	Alliinase, C-terminal	-
OsR498G0101903500.01	18.0544	20.3429	44.0509	1.92319	4.48094	6.82302	27.4827	4.40905	-2.60623	0.000488245	0.00153487	OsR498G0101903500.01	Chr1	30982356	30990999	+	2182	-	Ion transport domain	Ion_trans
OsR498G0101903800.01	304.345	362.96	339.655	249.052	223.151	204.691	335.654	225.631	-0.576103	0.00311837	0.00817218	OsR498G0101903800.01	Chr1	30992147	30994857	-	1673	-	-	-
OsR498G0101906500.01	18.0544	16.0602	17.3885	210.589	520.685	1232.24	17.1677	654.504	5.25486	6.93654e-21	2.15124e-19	OsR498G0101906500.01	Chr1	31029977	31036225	+	3515	-	SLC26A/SulP transporter domain	Sulfate_transp
OsR498G0101907100.01	51.5839	39.6152	60.2801	10.5775	19.7161	20.4691	50.4931	16.9209	-1.56394	0.000673448	0.0020545	OsR498G0101907100.01	Chr1	31046709	31049121	+	1233	-	Heavy metal-associated domain, HMA	HMA
OsR498G0101907300.01	11085.4	12294.6	11179.6	2572.26	3641.21	2091.94	11519.9	2768.47	-2.05719	3.77926e-19	9.87007e-18	OsR498G0101907300.01	Chr1	31051439	31055297	+	3121	-	Domain of unknown function DUF971	-
OsR498G0101907500.01	70.9278	76.0183	66.0763	24.0398	17.9238	15.0107	71.0075	18.9914	-1.9167	5.27054e-07	2.91524e-06	OsR498G0101907500.01	Chr1	31056271	31058302	+	1542	-	-	-
OsR498G0101908400.01	441.042	488.23	433.553	384.637	1552.2	909.509	454.275	948.781	1.06254	0.0109503	0.0248559	OsR498G0101908400.01	Chr1	31068415	31069579	-	1165	-	Phosphatase PHOSPHO-type	-
OsR498G0101909600.01	3048.61	2052.49	5458.83	511.567	489.319	461.919	3519.98	487.602	-2.85194	8.04623e-18	1.82922e-16	OsR498G0101909600.01	Chr1	31074143	31084567	-	5986	-	Starch synthase, catalytic domain	Glycos_transf_1
OsR498G0101909700.01	8836.32	5289.16	7088.71	2088.58	2261.98	2260.47	7071.4	2203.68	-1.68192	1.07567e-14	1.69138e-13	OsR498G0101909700.01	Chr1	31085667	31087072	+	1406	-	Serine acetyltransferase, N-terminal	Hexapep
OsR498G0101910100.01	196.019	192.722	231.847	100.006	118.297	147.377	206.863	121.893	-0.758214	0.00249641	0.00668689	OsR498G0101910100.01	Chr1	31090556	31093112	+	2194	-	NB-ARC	NB-ARC
OsR498G0101910500.01	345.612	292.296	338.496	177.895	209.708	191.727	325.468	193.11	-0.75185	0.000115857	0.000414053	OsR498G0101910500.01	Chr1	31098085	31100671	+	2087	-	-	-
OsR498G0101911300.01	0	0	1.15923	39.4253	29.5742	32.0682	0.386411	33.6892	6.32759	1.16824e-06	6.07867e-06	OsR498G0101911300.01	Chr1	31112288	31113643	+	1186	-	NB-ARC	NB-ARC
OsR498G0101911900.01	50.2943	73.8769	38.2547	115.391	184.615	208.102	54.142	169.369	1.64407	9.00961e-06	3.9903e-05	OsR498G0101911900.01	Chr1	31119190	31120648	+	1459	-	NB-ARC	NB-ARC
OsR498G0101912100.01	47.7151	56.746	42.8916	127.892	109.335	126.908	49.1176	121.378	1.30314	5.78056e-06	2.66397e-05	OsR498G0101912100.01	Chr1	31123199	31125034	+	1836	-	-	-
OsR498G0101913500.01	0	0	0	2.88478	13.4428	15.693	0	10.6735	5.63863	0.000791318	0.00237478	OsR498G0101913500.01	Chr1	31135760	31137581	+	1822	-	-	-
OsR498G0101914200.01	553.237	645.62	725.68	1464.51	958.921	1054.84	641.512	1159.42	0.853082	0.00018039	0.000618963	OsR498G0101914200.01	Chr1	31139769	31143169	-	2119	-	Hyaluronan/mRNA-binding protein	-
OsR498G0101914500.01	139.276	109.209	114.764	267.323	205.227	196.503	121.083	223.018	0.881513	0.000400197	0.00127975	OsR498G0101914500.01	Chr1	31147045	31152135	+	3288	-	Udp N-acetylglucosamine O-acyltransferase, C-terminal	Hexapep
OsR498G0101915900.01	27.0815	40.6858	38.2547	225.974	249.14	216.29	35.3407	230.468	2.69633	4.7747e-22	1.66488e-20	OsR498G0101915900.01	Chr1	31172249	31176161	+	2643	-	Hexokinase, C-terminal	-
OsR498G0101916100.01	314.662	327.628	355.885	505.798	690.961	803.752	332.725	666.837	1.00398	1.04977e-05	4.57865e-05	OsR498G0101916100.01	Chr1	31176636	31178607	+	943	-	-	-
OsR498G0101917800.01	186.992	237.691	237.643	1055.83	474.083	554.03	220.775	694.647	1.65228	5.26069e-07	2.91041e-06	OsR498G0101917800.01	Chr1	31197719	31199690	-	1238	-	Ribosomal protein L23/L15e core domain	Ribosomal_S24e
OsR498G0101918500.01	1551.39	1412.23	1539.46	2998.25	3716.49	3659.19	1501.02	3457.97	1.20431	2.65111e-14	3.94957e-13	OsR498G0101918500.01	Chr1	31205875	31211485	+	3171	-	Malic enzyme, NAD-binding	Malic_M
OsR498G0101919300.01	51.5839	43.8979	49.847	0	18.8199	15.693	48.4429	11.5043	-2.0624	0.0128975	0.0286298	OsR498G0101919300.01	Chr1	31225591	31231156	+	2865	-	B3 DNA binding domain	B3
OsR498G0101919800.01	194.729	130.623	258.509	678.884	300.223	219.701	194.62	399.603	1.03716	0.0176963	0.037925	OsR498G0101919800.01	Chr1	31229721	31235915	-	4256	-	ABC transporter type 1, transmembrane domain	ABC_membrane
OsR498G0101922300.01	216.652	200.217	147.223	250.014	268.856	335.01	188.031	284.627	0.600691	0.0154515	0.0335998	OsR498G0101922300.01	Chr1	31254358	31263688	+	5735	-	ABC-2 type transporter	ABC2_membrane
OsR498G0101922900.01	2.57919	0	0	70.1963	32.2628	28.6567	0.859731	43.7052	5.78505	1.32012e-06	6.80336e-06	OsR498G0101922900.01	Chr1	31266496	31267151	+	656	-	-	-
OsR498G0101925700.01	21.9232	33.1911	20.8662	8.65433	13.4428	8.18763	25.3268	10.0949	-1.33721	0.0197829	0.0417895	OsR498G0101925700.01	Chr1	31293886	31302765	+	1741	-	-	-
OsR498G0101926400.01	18.0544	14.9895	10.4331	1.92319	5.37713	4.77612	14.4923	4.02548	-1.82899	0.0213271	0.0446602	OsR498G0101926400.01	Chr1	31302821	31304315	-	1201	-	-	-
OsR498G0101926500.01	12749	12834.2	11768.5	1860.68	3908.28	2143.79	12450.6	2637.58	-2.23899	4.08599e-15	6.81077e-14	OsR498G0101926500.01	Chr1	31309631	31315239	+	3965	-	WD40-repeat-containing domain	-
OsR498G0101926800.01	597.083	658.468	525.133	194.242	293.95	171.94	593.561	220.044	-1.43354	2.69605e-08	1.82924e-07	OsR498G0101926800.01	Chr1	31314427	31316221	-	1697	-	-	-
OsR498G0101930300.01	2.57919	3.21204	0	12.5007	7.1695	13.646	1.93041	11.1054	2.52286	0.0211964	0.0444153	OsR498G0101930300.01	Chr1	31403314	31404142	+	829	-	-	-
OsR498G0101931000.01	1506.25	1054.62	1059.54	183.664	152.352	251.77	1206.8	195.929	-2.61927	1.3334e-23	5.45258e-22	OsR498G0101931000.01	Chr1	31406309	31413523	-	2848	-	Peptidase S8/S53 domain	Peptidase_S8
OsR498G0101931300.01	49.0047	69.5942	32.4585	76.9274	84.2417	134.414	50.3525	98.5276	0.969631	0.0177134	0.0379523	OsR498G0101931300.01	Chr1	31420096	31426924	+	1779	-	-	-
OsR498G0101931800.01	45.1359	14.9895	37.0955	172.125	37.6399	57.9957	32.407	89.2536	1.46379	0.0218016	0.0455098	OsR498G0101931800.01	Chr1	31430343	31432809	-	1971	-	GDSL lipase/esterase	Lipase_GDSL
OsR498G0101932000.01	14.1856	5.3534	5.79617	37.5021	49.2903	49.1258	8.44504	45.3061	2.44933	1.35899e-05	5.79412e-05	OsR498G0101932000.01	Chr1	31433532	31437823	-	3691	-	-	-
OsR498G0101932200.01	300.476	224.843	243.439	441.371	548.467	551.3	256.253	513.713	1.00603	1.77902e-06	8.95337e-06	OsR498G0101932200.01	Chr1	31439536	31444257	-	2308	-	Cytochrome P450	p450
OsR498G0101933500.01	143.145	140.259	155.337	267.323	248.244	221.748	146.247	245.772	0.747185	0.000324965	0.00105769	OsR498G0101933500.01	Chr1	31466563	31473484	+	2139	-	Protein of unknown function DUF92, TMEM19	-
OsR498G0101933800.01	241.155	262.317	239.961	145.2	188.199	173.305	247.811	168.902	-0.552288	0.00844844	0.01978	OsR498G0101933800.01	Chr1	31469008	31471331	-	1289	-	-	-
OsR498G0101935700.01	3903.61	2511.81	2186.31	1220.26	1227.78	1432.84	2867.25	1293.62	-1.14781	4.13746e-06	1.95852e-05	OsR498G0101935700.01	Chr1	31494619	31499618	+	3431	-	-	-
OsR498G0101936400.01	117.353	51.3926	71.8725	139.431	153.248	187.633	80.2061	160.104	1.00463	0.00457974	0.0114774	OsR498G0101936400.01	Chr1	31507739	31509754	-	1795	-	F-box domain	F-box
OsR498G0101936700.01	1903.45	1571.76	1591.63	765.428	863.029	1032.32	1688.94	886.927	-0.928041	7.56875e-07	4.07632e-06	OsR498G0101936700.01	Chr1	31514679	31519148	+	3428	-	Glycosyl transferase, family 20	-
OsR498G0101937700.01	3555.42	3906.91	3207.6	1227.95	1137.26	611.343	3556.64	992.186	-1.84272	2.14549e-11	2.26793e-10	OsR498G0101937700.01	Chr1	31527199	31529857	+	2235	-	-	DnaJ
OsR498G0101938600.01	0	2.14136	1.15923	200.011	77.9683	106.439	1.1002	128.14	6.78878	1.54045e-12	1.88559e-11	OsR498G0101938600.01	Chr1	31535958	31537695	-	1605	-	WRKY domain	WRKY
OsR498G0101939300.01	1881.52	2170.27	2024.02	479.835	714.262	481.023	2025.27	558.373	-1.85946	3.83155e-18	8.99595e-17	OsR498G0101939300.01	Chr1	31543698	31545985	+	1716	-	Mpv17/PMP22	Mpv17_PMP22
OsR498G0101940200.01	1774.49	1347.99	2626.82	369.252	264.375	371.173	1916.43	334.933	-2.516	9.73993e-19	2.42644e-17	OsR498G0101940200.01	Chr1	31567369	31568870	-	1283	-	-	-
OsR498G0101940700.01	161.2	146.683	144.904	42.3101	16.1314	42.9851	150.929	33.8088	-2.15279	3.50209e-08	2.32061e-07	OsR498G0101940700.01	Chr1	31571974	31572641	+	601	-	Ubiquitin domain	ubiquitin
OsR498G0101941000.01	95.4302	86.7251	64.9171	40.3869	25.0933	27.9744	82.3574	31.1515	-1.4077	0.000132057	0.000466585	OsR498G0101941000.01	Chr1	31573152	31574051	-	900	-	-	-
OsR498G0101942100.01	900.139	927.209	850.877	657.729	669.452	557.441	892.742	628.208	-0.508201	0.00152192	0.0043064	OsR498G0101942100.01	Chr1	31592289	31597023	+	2336	-	GTP binding domain	-
OsR498G0101946900.01	85.1134	83.513	104.331	139.431	455.263	409.381	90.9858	334.692	1.88007	9.04189e-06	4.00322e-05	OsR498G0101946900.01	Chr1	31641697	31644701	+	2240	-	-	-
OsR498G0101948700.01	359.798	214.136	339.655	893.32	534.128	573.816	304.53	667.088	1.13191	0.000135987	0.00047896	OsR498G0101948700.01	Chr1	31673672	31686007	+	5400	-	Ferric reductase, NAD binding domain	FAD_binding_8
OsR498G0101949000.01	1.2896	4.28272	1.15923	50.9644	13.4428	21.8337	2.24385	28.747	3.643	0.000120159	0.000428242	OsR498G0101949000.01	Chr1	31677350	31680762	-	1317	-	-	-
OsR498G0101949900.01	4656.74	4050.38	4119.91	564.455	592.38	209.467	4275.68	455.434	-3.23237	3.6461e-20	1.04302e-18	OsR498G0101949900.01	Chr1	31694703	31696789	+	2087	-	UDP-glucuronosyl/UDP-glucosyltransferase	UDPGT
OsR498G0101950700.01	137.987	153.107	165.77	2340.52	1134.57	685.032	152.288	1386.71	3.18598	2.03762e-15	3.53101e-14	OsR498G0101950700.01	Chr1	31703741	31705539	+	1799	-	UDP-glucuronosyl/UDP-glucosyltransferase	UDPGT
OsR498G0101951500.01	85.1134	244.115	221.414	28.8478	88.7226	12.9637	183.547	43.5114	-2.08235	0.00115122	0.00334025	OsR498G0101951500.01	Chr1	31715054	31716737	+	1684	-	UDP-glucuronosyl/UDP-glucosyltransferase	UDPGT
OsR498G0101952400.01	10.3168	14.9895	5.79617	85.5817	46.6018	82.5586	10.3675	71.5807	2.78066	1.05806e-07	6.54706e-07	OsR498G0101952400.01	Chr1	31723842	31726242	-	2401	-	UDP-glucuronosyl/UDP-glucosyltransferase	UDPGT
OsR498G0101953400.01	94.1406	115.633	119.401	204.819	431.066	282.473	109.725	306.12	1.47904	5.02857e-06	2.34506e-05	OsR498G0101953400.01	Chr1	31734972	31736578	-	1607	-	UDP-glucuronosyl/UDP-glucosyltransferase	UDPGT
OsR498G0101954500.01	11.6064	2.14136	0	111.545	48.3941	20.4691	4.58258	60.136	3.74451	9.67888e-05	0.000351307	OsR498G0101954500.01	Chr1	31758960	31759987	+	1028	-	-	-
OsR498G0101955400.01	136.697	171.309	184.318	41.3485	103.958	78.4648	164.108	74.5904	-1.13581	0.00208955	0.00569583	OsR498G0101955400.01	Chr1	31767341	31771486	-	4035	-	-	-
OsR498G0101956100.01	2363.83	2527.88	2187.47	6704.22	4707.68	4147.03	2359.73	5186.31	1.13589	2.36339e-07	1.38471e-06	OsR498G0101956100.01	Chr1	31778386	31780557	+	1596	-	-	-
OsR498G0101957300.01	32.2399	51.3926	38.2547	130.777	160.418	181.492	40.6291	157.562	1.95049	7.32823e-10	6.24267e-09	OsR498G0101957300.01	Chr1	31797460	31799640	+	1648	-	Aluminum-activated malate transporter	-
OsR498G0101958300.01	72.2174	98.5025	69.554	237.513	189.096	202.644	80.0913	209.751	1.38452	1.39191e-07	8.46066e-07	OsR498G0101958300.01	Chr1	31816726	31818726	+	733	-	-	-
OsR498G0101962600.01	389.458	380.091	456.738	828.893	813.739	564.264	408.763	735.632	0.846622	0.000134124	0.000473304	OsR498G0101962600.01	Chr1	31879998	31886887	-	3233	-	Metalloenzyme, LuxS/M16 peptidase-like	-
OsR498G0101963300.01	2152.34	1016.08	1039.83	703.886	756.383	925.202	1402.75	795.157	-0.818148	0.0100709	0.0230862	OsR498G0101963300.01	Chr1	31897763	31900999	+	2672	-	Dual specificity phosphatase, catalytic domain	DSPc
OsR498G0101964500.01	468.124	644.549	666.559	174.048	295.742	221.066	593.077	230.285	-1.36508	2.9953e-07	1.72594e-06	OsR498G0101964500.01	Chr1	31908302	31914862	+	2902	-	-	Hydrolase_3
OsR498G0101964800.01	5074.56	2067.48	3384.96	501.951	584.315	649.552	3509	578.606	-2.59982	1.50534e-16	2.98327e-15	OsR498G0101964800.01	Chr1	31914647	31915739	-	994	-	-	-
OsR498G0101966500.01	32.2399	13.9188	26.6624	8.65433	4.48094	7.50533	24.2737	6.8802	-1.81211	0.00589856	0.0143857	OsR498G0101966500.01	Chr1	31951449	31954845	+	2067	-	Glycoside hydrolase family 17	Glyco_hydro_17
OsR498G0101967900.01	70.9278	36.4031	119.401	48.0796	17.0276	16.3753	75.5773	27.1608	-1.48456	0.0130811	0.0289726	OsR498G0101967900.01	Chr1	31971838	31974937	+	1508	-	-	-
OsR498G0101968800.01	1232.85	1095.31	986.507	1322.19	1923.22	1399.4	1104.89	1548.27	0.486861	0.0205974	0.0433045	OsR498G0101968800.01	Chr1	31987021	31995827	-	4443	-	-	-
OsR498G0101972400.01	23.2127	21.4136	24.3439	55.7724	53.7713	46.3966	22.9901	51.9801	1.17533	0.00239043	0.0064302	OsR498G0101972400.01	Chr1	32049330	32053340	-	2231	-	RNA 2-O ribose methyltransferase, substrate binding	-
OsR498G0101973200.01	518.418	444.332	441.668	1101.02	862.133	665.245	468.139	876.134	0.903716	0.000115196	0.000411863	OsR498G0101973200.01	Chr1	32064977	32066446	-	1470	-	6-phosphogluconate dehydrogenase, NADP-binding	NAD_binding_2
OsR498G0101973900.01	183.123	159.531	136.79	493.297	543.986	361.62	159.815	466.301	1.54478	3.60183e-10	3.21585e-09	OsR498G0101973900.01	Chr1	32077030	32080777	+	3618	-	Serine-threonine/tyrosine-protein kinase, catalytic domain	Pkinase_Tyr
OsR498G0101974200.01	3218.83	3385.49	3985.44	1855.87	1738.6	1358.46	3529.92	1650.98	-1.09687	6.68469e-09	4.97362e-08	OsR498G0101974200.01	Chr1	32080013	32088556	-	3758	-	Hexokinase, C-terminal	-
OsR498G0101976900.01	408.802	311.568	359.362	387.522	636.293	573.134	359.911	532.316	0.566211	0.0232341	0.0480722	OsR498G0101976900.01	Chr1	32135468	32140438	+	4163	-	-	TFR_dimer
OsR498G0101977200.01	913.035	862.968	1064.18	349.058	350.409	278.379	946.726	325.949	-1.54025	4.45038e-16	8.30505e-15	OsR498G0101977200.01	Chr1	32140459	32146570	-	3281	-	Aminoacyl-tRNA synthetase, class Ic	-
OsR498G0101977900.01	159.91	113.492	149.541	55.7724	91.4112	18.4222	140.981	55.2019	-1.35864	0.00808034	0.0190269	OsR498G0101977900.01	Chr1	32163785	32164726	+	942	-	-	-
OsR498G0101979400.01	2452.81	2449.72	2394.98	1540.47	1973.41	1836.08	2432.5	1783.32	-0.44764	0.00431533	0.0109016	OsR498G0101979400.01	Chr1	32185465	32190340	-	3180	-	Protein kinase domain	Pkinase
OsR498G0101979800.01	349.481	376.879	368.636	217.32	293.053	240.853	364.999	250.409	-0.543981	0.0065576	0.015821	OsR498G0101979800.01	Chr1	32196223	32208355	-	4008	-	Golgin subfamily A member 5	-
OsR498G0101982100.01	471.993	438.979	322.267	175.01	142.494	129.637	411.079	149.047	-1.46614	2.09794e-09	1.6682e-08	OsR498G0101982100.01	Chr1	32227533	32230698	+	2372	-	-	-
OsR498G0101984100.01	186.992	206.641	157.656	395.215	388.049	388.23	183.763	390.498	1.08658	2.67989e-08	1.81971e-07	OsR498G0101984100.01	Chr1	32253217	32261072	+	3977	-	Nucleoporin Nup85-like	-
OsR498G0101990600.01	54.1631	50.322	51.0063	108.66	74.3836	85.9701	51.8304	89.6712	0.789965	0.0114884	0.0259098	OsR498G0101990600.01	Chr1	32368820	32370346	-	1527	-	-	-
OsR498G0101992300.01	23.2127	46.0392	45.2101	0	5.37713	4.09381	38.154	3.15698	-3.56369	3.801e-06	1.81222e-05	OsR498G0101992300.01	Chr1	32392024	32394408	+	961	-	-	-
OsR498G0101993100.01	1688.08	835.13	828.852	713.502	725.016	596.332	1117.35	678.283	-0.719867	0.0188963	0.0401598	OsR498G0101993100.01	Chr1	32398274	32401820	+	3385	-	-	-
OsR498G0101994100.01	2282.59	2439.01	3133.41	791.391	1153.39	919.061	2618.33	954.615	-1.45567	2.45424e-11	2.57217e-10	OsR498G0101994100.01	Chr1	32415947	32418346	+	1657	-	Ribosomal protein L13	-
OsR498G0101994600.01	3096.32	1967.91	2099.37	884.665	759.967	797.612	2387.87	814.081	-1.55233	3.27633e-12	3.85671e-11	OsR498G0101994600.01	Chr1	32422321	32426460	-	3492	-	Glycosyl transferase, family 20	-
OsR498G0102002600.01	884.664	1021.43	986.507	2020.31	1436.59	1461.49	964.2	1639.46	0.765145	0.000124185	0.000441189	OsR498G0102002600.01	Chr1	32523925	32527106	-	1285	-	-	-
OsR498G0102005200.01	55.4527	66.3821	33.6178	111.545	84.2417	113.262	51.8175	103.016	0.990708	0.00536087	0.0132016	OsR498G0102005200.01	Chr1	32560404	32563441	-	1635	-	-	-
OsR498G0102006800.01	304.345	315.851	389.502	736.58	671.245	543.795	336.566	650.54	0.949389	5.9693e-06	2.74165e-05	OsR498G0102006800.01	Chr1	32586545	32591338	-	3653	-	Enoyl-CoA hydratase/isomerase, HIBYL-CoA-H type	-
OsR498G0102007200.01	341.743	513.926	537.884	1578.94	960.713	869.253	464.518	1136.3	1.28931	1.31045e-05	5.60848e-05	OsR498G0102007200.01	Chr1	32593683	32595367	-	1398	-	Ribosomal protein 50S-L18Ae/60S-L20/60S-L18A	-
OsR498G0102007400.01	315.951	334.052	285.171	756.773	612.993	649.552	311.725	673.106	1.10978	1.04711e-09	8.73819e-09	OsR498G0102007400.01	Chr1	32596199	32599003	-	2145	-	Glucosidase II beta subunit, N-terminal	-
OsR498G0102007800.01	9.02718	18.2016	1.15923	198.088	134.428	190.362	9.46266	174.293	4.18687	2.72934e-14	4.05675e-13	OsR498G0102007800.01	Chr1	32602786	32603736	-	951	-	DNA-binding domain	AP2
OsR498G0102008100.01	363.666	323.345	388.343	626.958	623.747	748.486	358.452	666.397	0.896141	8.1901e-07	4.38352e-06	OsR498G0102008100.01	Chr1	32610659	32618495	+	3544	-	Transcription factor, GTP-binding domain	GTP_EFTU
OsR498G0102009000.01	1519.15	1326.57	1357.46	1096.22	1154.29	906.78	1401.06	1052.43	-0.413254	0.0147518	0.0322386	OsR498G0102009000.01	Chr1	32626848	32631631	-	2318	-	-	-
OsR498G0102009600.01	2.57919	16.0602	6.9554	140.393	28.678	45.032	8.5316	71.3675	3.04295	8.78842e-05	0.000321748	OsR498G0102009600.01	Chr1	32639510	32642276	-	1129	-	-	-
OsR498G0102009800.01	278.553	328.699	310.674	440.409	355.787	471.471	305.975	422.556	0.465672	0.0204867	0.0430856	OsR498G0102009800.01	Chr1	32642681	32644347	-	1144	-	UVR domain	UVR
OsR498G0102010200.01	822.763	650.973	962.163	318.287	434.651	405.97	811.967	386.303	-1.07064	2.50196e-06	1.22673e-05	OsR498G0102010200.01	Chr1	32646828	32657568	-	3838	-	Auxin response factor	Auxin_resp
OsR498G0102011100.01	5.15839	2.14136	10.4331	55.7724	44.8094	44.3497	5.91095	48.3105	3.03929	6.8941e-07	3.73794e-06	OsR498G0102011100.01	Chr1	32669993	32672890	+	1870	-	-	-
OsR498G0102011400.01	103.168	85.6544	106.649	262.515	198.058	300.895	98.4905	253.823	1.36892	2.19153e-07	1.29194e-06	OsR498G0102011400.01	Chr1	32673033	32674856	-	917	-	-	-
OsR498G0102012200.01	942.696	1041.77	1008.53	1877.03	1269	1239.74	997.667	1461.92	0.550576	0.0107221	0.0244013	OsR498G0102012200.01	Chr1	32685845	32690758	-	2229	-	-	-
OsR498G0102021500.01	19.344	6.42408	4.63693	183.664	192.68	204.691	10.135	193.678	4.29271	6.40927e-22	2.20211e-20	OsR498G0102021500.01	Chr1	32826826	32829364	+	1751	-	Oxoglutarate/iron-dependent dioxygenase	2OG-FeII_Oxy
OsR498G0102026800.01	9.02718	7.49476	11.5923	69.2347	11.6504	20.4691	9.37142	33.7847	1.8458	0.0177795	0.0380723	OsR498G0102026800.01	Chr1	32886265	32887346	-	1082	-	Zinc finger, Dof-type	zf-Dof
OsR498G0102029400.01	3565.74	3461.51	3615.65	1471.24	1938.45	1339.36	3547.63	1583.02	-1.1645	6.07725e-10	5.23053e-09	OsR498G0102029400.01	Chr1	32935773	32942449	-	3992	-	-	-
OsR498G0102030600.01	50.2943	27.8377	68.3948	8.65433	11.6504	16.3753	48.8422	12.2267	-1.98046	0.000262072	0.000870973	OsR498G0102030600.01	Chr1	32954625	32956343	-	1719	-	-	-
OsR498G0102036200.01	6.44799	18.2016	8.11463	0	0	0	10.9214	0	-6.15245	0.000137045	0.000482294	OsR498G0102036200.01	Chr1	33041457	33043206	-	1750	-	Protein kinase domain	Pkinase
OsR498G0102038900.01	1140	405.788	865.947	115.391	45.7056	46.3966	803.913	69.1644	-3.5437	6.48911e-15	1.0478e-13	OsR498G0102038900.01	Chr1	33105491	33106661	+	1171	-	-	-
OsR498G0102040200.01	1493.35	1622.08	1879.12	3520.39	3706.63	4078.8	1664.85	3768.61	1.17862	2.66369e-13	3.53192e-12	OsR498G0102040200.01	Chr1	33125996	33131048	-	3063	-	Aminotransferase, class I/classII	Aminotran_1_2
OsR498G0102040800.01	49.0047	38.5445	25.5031	3.84637	5.37713	2.72921	37.6841	3.98424	-3.26145	4.45474e-07	2.49394e-06	OsR498G0102040800.01	Chr1	33137754	33140776	-	1919	-	-	-
OsR498G0102040900.01	12097.7	12001.3	13093.5	3862.72	3049.73	1696.2	12397.5	2869.55	-2.11146	2.20554e-13	2.95109e-12	OsR498G0102040900.01	Chr1	33141745	33143964	+	2220	-	-	-
OsR498G0102041600.01	68.3486	61.0287	60.2801	9.61593	35.8475	12.9637	63.2192	19.4757	-1.70281	0.00157535	0.00443957	OsR498G0102041600.01	Chr1	33153133	33153580	-	432	-	-	-
OsR498G0102041700.01	956.881	921.855	1000.42	636.574	760.864	781.919	959.718	726.452	-0.400801	0.0132428	0.0292857	OsR498G0102041700.01	Chr1	33153640	33162672	+	6155	-	AMP-dependent synthetase/ligase	AMP-binding
OsR498G0102044200.01	504.232	432.555	439.349	356.751	348.617	339.787	458.712	348.385	-0.396456	0.0182037	0.03888	OsR498G0102044200.01	Chr1	33184665	33190093	-	4466	-	Acyl transferase/acyl hydrolase/lysophospholipase	-
OsR498G0102044400.01	1396.63	1421.86	1388.76	514.452	473.187	360.256	1402.42	449.298	-1.64432	3.5161e-18	8.28548e-17	OsR498G0102044400.01	Chr1	33190944	33202866	-	2789	-	-	NIF
OsR498G0102044800.01	28.3711	27.8377	23.1847	127.892	70.7988	152.836	26.4645	117.175	2.14949	1.63881e-07	9.83632e-07	OsR498G0102044800.01	Chr1	33208956	33209774	-	819	-	-	-
OsR498G0102045200.01	139.276	178.804	206.343	557.724	437.34	402.558	174.808	465.874	1.41139	7.12528e-09	5.28163e-08	OsR498G0102045200.01	Chr1	33211998	33214612	-	1738	-	-	-
OsR498G0102045300.01	9.02718	13.9188	11.5923	129.815	52.8751	53.9019	11.5128	78.864	2.76496	5.19686e-07	2.87935e-06	OsR498G0102045300.01	Chr1	33215056	33219249	+	1730	-	Peptidase S54, rhomboid domain	Rhomboid
OsR498G0102046000.01	862.74	899.371	682.788	259.63	289.469	360.256	814.967	303.118	-1.42456	3.53329e-11	3.62647e-10	OsR498G0102046000.01	Chr1	33227014	33230372	-	2518	-	-	-
OsR498G0102047500.01	2752	2506.46	2521.33	1631.82	1371.17	1307.97	2593.26	1436.99	-0.852129	6.89377e-08	4.38885e-07	OsR498G0102047500.01	Chr1	33257612	33263901	+	4383	-	Exocyst complex component Exo70	Exo70
OsR498G0102048000.01	0	1.07068	1.15923	11.5391	4.48094	6.82302	0.743304	7.61436	3.307	0.0229569	0.0475635	OsR498G0102048000.01	Chr1	33266280	33267830	-	1378	-	-	-
OsR498G0102048200.01	2081.41	2086.75	1891.87	6481.13	4931.72	4810.23	2020.01	5407.7	1.42052	2.02866e-15	3.51784e-14	OsR498G0102048200.01	Chr1	33268503	33272594	-	1259	-	Glutathione S-transferase, N-terminal	GST_N
OsR498G0102050400.01	2365.12	2331.94	2119.08	731.772	1041.37	770.319	2272.05	847.821	-1.42236	1.97033e-13	2.65208e-12	OsR498G0102050400.01	Chr1	33297796	33302906	-	4106	-	-	-
OsR498G0102051900.01	6.44799	23.555	8.11463	372.136	2396.41	1109.42	12.7059	1292.66	6.66025	9.43475e-14	1.30744e-12	OsR498G0102051900.01	Chr1	33330559	33334311	+	2537	-	GH3 family	-
OsR498G0102052400.01	9.02718	6.42408	8.11463	100.967	51.0827	69.5948	7.8553	73.8816	3.23982	7.67742e-10	6.52075e-09	OsR498G0102052400.01	Chr1	33342185	33347710	-	1605	-	Cytidine deaminase-like	-
OsR498G0102053200.01	1.2896	2.14136	1.15923	11.5391	10.7543	11.5991	1.53006	11.2975	2.86935	0.00656191	0.0158275	OsR498G0102053200.01	Chr1	33358677	33360327	-	1522	-	-	Serpin
OsR498G0102054200.01	675.749	617.782	498.47	1139.49	1164.15	897.228	597.334	1066.95	0.836664	3.86411e-05	0.000151746	OsR498G0102054200.01	Chr1	33384786	33386461	-	1414	-	Zinc finger, C3HC4 RING-type	zf-C3HC4
OsR498G0102055400.01	23.2127	42.8272	33.6178	102.89	120.089	197.868	33.2192	140.282	2.07469	2.3483e-07	1.3768e-06	OsR498G0102055400.01	Chr1	33393468	33394125	-	658	-	-	-
OsR498G0102055700.01	1.2896	3.21204	2.31847	12.5007	23.3009	31.3859	2.27337	22.3958	3.28404	0.000230694	0.000775054	OsR498G0102055700.01	Chr1	33398131	33399585	+	1166	-	Spindle and kinetochore-associated protein 2	-
OsR498G0102055900.01	190.86	184.157	183.159	423.101	406.869	458.507	186.059	429.492	1.20815	1.247e-11	1.36283e-10	OsR498G0102055900.01	Chr1	33403148	33407303	+	1620	-	-	-
OsR498G0102057400.01	422.988	336.193	386.025	135.585	202.538	146.013	381.735	161.379	-1.24209	2.27097e-07	1.33571e-06	OsR498G0102057400.01	Chr1	33427200	33431273	-	2827	-	-	-
OsR498G0102058400.01	3997.75	3667.08	3857.93	1607.78	1838.08	1843.58	3840.92	1763.15	-1.12291	5.9498e-16	1.09659e-14	OsR498G0102058400.01	Chr1	33436309	33441509	-	3946	-	-	-
OsR498G0102058900.01	925.931	811.575	759.298	2070.31	1449.14	1509.25	832.268	1676.23	1.01007	9.72503e-07	5.13474e-06	OsR498G0102058900.01	Chr1	33452053	33455303	+	1594	-	-	-
OsR498G0102059100.01	2149.76	1991.46	2148.06	927.937	1308.43	968.869	2096.43	1068.41	-0.972591	3.11187e-07	1.78952e-06	OsR498G0102059100.01	Chr1	33455676	33465720	+	6634	-	Helicase-associated domain	HA2
OsR498G0102060100.01	6337.08	4841.61	5713.86	3213.64	2585.5	2480.85	5630.85	2760	-1.02881	3.43538e-08	2.28031e-07	OsR498G0102060100.01	Chr1	33473078	33477202	+	3098	-	-	-
OsR498G0102061000.01	1.2896	0	0	21.155	13.4428	15.693	0.429866	16.7636	5.31996	0.000150526	0.000524513	OsR498G0102061000.01	Chr1	33491784	33493961	-	1465	-	-	-
OsR498G0102062700.01	616.427	638.125	663.081	367.328	379.984	388.912	639.211	378.741	-0.754693	5.86608e-07	3.21911e-06	OsR498G0102062700.01	Chr1	33534533	33537745	+	2182	-	Lipoyl synthase, N-terminal	-
OsR498G0102066400.01	2055.62	1684.18	1654.23	880.819	930.243	831.044	1798.01	880.702	-1.02968	3.49127e-10	3.12362e-09	OsR498G0102066400.01	Chr1	33600075	33603591	-	2134	-	F-box domain	-
OsR498G0102066600.01	390.748	394.01	381.388	175.01	186.407	157.612	388.715	173.01	-1.17015	1.4586e-10	1.36959e-09	OsR498G0102066600.01	Chr1	33605321	33608787	-	2178	-	ABC transporter-like	ABC_tran
OsR498G0102067800.01	3.86879	13.9188	25.5031	165.394	274.233	108.486	14.4303	182.705	3.65019	9.98437e-11	9.61294e-10	OsR498G0102067800.01	Chr1	33622100	33623265	-	1166	-	-	-
OsR498G0102068600.01	15.4752	25.6963	22.0254	118.276	83.3455	66.8656	21.0656	89.4957	2.07481	6.82555e-07	3.7031e-06	OsR498G0102068600.01	Chr1	33632908	33635629	-	1269	-	Mitochondrial glycoprotein	-
OsR498G0102068700.01	279.843	339.406	275.897	872.164	685.584	627.036	298.382	728.261	1.28542	1.44025e-09	1.17567e-08	OsR498G0102068700.01	Chr1	33637281	33639209	+	1005	-	-	-
OsR498G0102070800.01	540.341	438.979	426.598	179.818	263.479	208.102	468.639	217.133	-1.10907	1.19712e-06	6.21517e-06	OsR498G0102070800.01	Chr1	33666219	33671654	-	3638	-	Glycoside hydrolase, family 3, N-terminal	Glyco_hydro_3
OsR498G0102072200.01	554.527	633.842	494.993	897.166	732.186	698.678	561.121	776.01	0.466621	0.0160663	0.0347784	OsR498G0102072200.01	Chr1	33683367	33687113	-	1826	-	Transcription initiation factor IIF, beta subunit	-
OsR498G0102073900.01	392.038	345.83	377.91	35.5789	135.324	61.4072	371.926	77.4368	-2.26424	1.12353e-07	6.93053e-07	OsR498G0102073900.01	Chr1	33708041	33718544	+	2807	-	Armadillo-type fold	-
OsR498G0102074300.01	1129.69	1221.65	1082.72	1798.18	1492.15	1536.55	1144.69	1608.96	0.4907	0.00175753	0.00489526	OsR498G0102074300.01	Chr1	33736502	33740624	+	2588	-	Signal recognition particle, SRP54 subunit, GTPase domain	-
OsR498G0102075300.01	177.964	142.4	192.433	1328.92	600.446	547.889	170.933	825.752	2.27215	3.26923e-10	2.93106e-09	OsR498G0102075300.01	Chr1	33753308	33760291	+	4860	-	-	-
OsR498G0102078100.01	237.286	23.555	20.8662	32.6941	12.5466	19.1045	93.9023	21.4484	-2.13002	0.0130236	0.0288601	OsR498G0102078100.01	Chr1	33798743	33800737	+	1048	-	Myc-type, basic helix-loop-helix (bHLH) domain	HLH
OsR498G0102081300.01	0	0	2.31847	22.1166	12.5466	11.5991	0.772822	15.4208	4.30566	0.00116473	0.00337605	OsR498G0102081300.01	Chr1	33824565	33825291	+	727	-	-	-
OsR498G0102081800.01	7453.87	7112.53	7999.87	2735.73	4560.7	3234.8	7522.09	3510.41	-1.0995	7.10506e-07	3.84505e-06	OsR498G0102081800.01	Chr1	33834144	33839862	-	3747	-	Plus-3 domain	-
OsR498G0102083400.01	1448.22	1636	1643.79	697.155	984.014	755.309	1576	812.159	-0.956725	6.69712e-07	3.64108e-06	OsR498G0102083400.01	Chr1	33848552	33858719	-	4944	-	TRAF-like	MATH
OsR498G0102083800.01	3.86879	1.07068	4.63693	132.7	87.8264	132.367	3.19213	117.631	5.23405	6.81272e-17	1.40406e-15	OsR498G0102083800.01	Chr1	33863583	33867846	-	2140	-	Cytokinin dehydrogenase 1, FAD/cytokinin binding domain	FAD_binding_4
OsR498G0102088400.01	99.299	105.997	81.1463	219.243	161.314	178.081	95.4809	186.213	0.961984	0.000201828	0.000685604	OsR498G0102088400.01	Chr1	33917134	33921162	-	3009	-	WD40-repeat-containing domain	-
OsR498G0102089000.01	310.793	258.034	293.286	1324.11	3049.73	3085.37	287.371	2486.4	3.11372	6.10082e-22	2.09893e-20	OsR498G0102089000.01	Chr1	33926937	33931049	-	2258	-	Purple acid phosphatase-like, N-terminal	Metallophos
OsR498G0102089400.01	3817.21	1754.84	3285.27	1392.39	1385.51	1095.1	2952.44	1291	-1.19345	4.90826e-05	0.000189111	OsR498G0102089400.01	Chr1	33933727	33936652	-	1740	-	-	-
OsR498G0102091700.01	364.956	313.709	396.458	47.118	56.4598	31.3859	358.374	44.9879	-3.00509	2.07816e-26	1.07893e-24	OsR498G0102091700.01	Chr1	33971332	33977762	+	3554	-	5'-3' exonuclease, C-terminal domain	XPG_I
OsR498G0102092400.01	1668.74	1714.16	1532.51	567.34	1035.1	863.795	1638.47	822.077	-0.994591	4.5862e-05	0.000177631	OsR498G0102092400.01	Chr1	33981226	33997232	-	4599	-	Histidine phosphatase superfamily, clade-2	Acid_phosphat_A
OsR498G0102093100.01	28.3711	26.767	46.3693	609.65	884.537	1516.08	33.8358	1003.42	4.89075	6.4837e-36	7.02937e-34	OsR498G0102093100.01	Chr1	34005249	34006176	+	723	-	-	-
OsR498G0102095700.01	251.471	265.529	304.878	6906.16	3289.91	2984.39	273.959	4393.48	4.003	3.98362e-34	3.73779e-32	OsR498G0102095700.01	Chr1	34064890	34077055	+	7204	-	Metalloenzyme, LuxS/M16 peptidase-like	-
OsR498G0102097100.01	139.276	197.005	141.426	261.553	278.714	264.051	159.236	268.106	0.748745	0.00112259	0.00326526	OsR498G0102097100.01	Chr1	34096331	34098755	+	2425	-	Legume lectin domain	Pkinase
OsR498G0102099300.01	709.278	662.751	746.546	568.301	522.478	483.752	706.192	524.844	-0.429047	0.00765865	0.0181516	OsR498G0102099300.01	Chr1	34134204	34141978	+	4221	-	WD40-repeat-containing domain	WD40
OsR498G0102099700.01	1079.39	1170.25	1102.43	1792.41	1415.08	1507.21	1117.36	1571.57	0.491625	0.00248033	0.00664728	OsR498G0102099700.01	Chr1	34142455	34148780	+	2841	-	SCAMP	-
OsR498G0102100200.01	216.652	305.144	198.229	378.867	782.372	420.981	240.008	527.407	1.13465	0.000680583	0.00207406	OsR498G0102100200.01	Chr1	34156940	34162767	-	2288	-	-	-
OsR498G0102101900.01	16.7648	25.6963	11.5923	129.815	76.176	46.3966	18.0178	84.1292	2.21341	3.09818e-05	0.000123922	OsR498G0102101900.01	Chr1	34172833	34175590	+	2333	-	NB-ARC	NB-ARC
OsR498G0102102400.01	1.2896	0	1.15923	23.0782	7.1695	18.4222	0.816277	16.2233	4.36544	0.000905558	0.00268607	OsR498G0102102400.01	Chr1	34176421	34177869	-	1449	-	-	-
OsR498G0102103600.01	177.964	133.835	171.567	51.926	93.2035	30.0213	161.122	58.3836	-1.47003	0.000482366	0.00151786	OsR498G0102103600.01	Chr1	34196635	34202659	-	2771	-	Diacylglycerol kinase, catalytic domain	-
OsR498G0102106700.01	647.378	467.887	616.712	85.5817	140.701	82.5586	577.326	102.947	-2.48951	7.40972e-19	1.87628e-17	OsR498G0102106700.01	Chr1	34236566	34240287	+	3207	-	Tetratricopeptide-like helical domain	-
OsR498G0102107000.01	1213.51	1086.74	1061.86	1367.38	1517.25	1670.28	1120.7	1518.3	0.438859	0.00583053	0.014231	OsR498G0102107000.01	Chr1	34239437	34247005	-	5182	-	Diacylglycerol kinase, accessory domain	-
OsR498G0102107800.01	487.468	589.945	438.19	1473.16	1019.86	1279.32	505.201	1257.45	1.31495	1.31253e-09	1.07789e-08	OsR498G0102107800.01	Chr1	34258276	34261579	-	1954	-	UspA	Usp
OsR498G0102108100.01	123.801	110.28	105.49	235.59	137.117	216.972	113.191	196.56	0.797593	0.00578052	0.0141205	OsR498G0102108100.01	Chr1	34264330	34266913	+	1106	-	Frataxin/CyaY	Frataxin_Cyay
OsR498G0102108600.01	11.6064	7.49476	10.4331	214.435	31.3666	48.4435	9.84474	98.0817	3.31871	7.5383e-06	3.39105e-05	OsR498G0102108600.01	Chr1	34266877	34267676	-	800	-	EF-hand domain	-
OsR498G0102109300.01	2.57919	4.28272	1.15923	57.6956	25.0933	61.4072	2.67372	48.0653	4.15345	1.13816e-07	7.01242e-07	OsR498G0102109300.01	Chr1	34293381	34296685	+	1776	-	Serine-threonine/tyrosine-protein kinase, catalytic domain	Pkinase_Tyr
OsR498G0102109500.01	85.1134	101.715	86.9425	161.548	241.075	118.038	91.2568	173.553	0.923824	0.0055229	0.013562	OsR498G0102109500.01	Chr1	34299898	34305543	+	1707	-	S-locus glycoprotein domain	B_lectin
OsR498G0102109700.01	69.6382	87.7957	79.9871	289.439	287.676	215.608	79.1404	264.241	1.73438	8.3255e-12	9.29969e-11	OsR498G0102109700.01	Chr1	34306460	34308345	+	1508	-	Serine-threonine/tyrosine-protein kinase, catalytic domain	Pkinase_Tyr
OsR498G0102109900.01	269.526	225.913	242.28	194.242	164.899	156.93	245.906	172.023	-0.516684	0.0143739	0.0315142	OsR498G0102109900.01	Chr1	34310598	34314336	+	1960	-	-	-
OsR498G0102110200.01	1239.3	1047.12	1538.3	276.939	248.244	158.294	1274.91	227.826	-2.48749	1.45602e-20	4.3333e-19	OsR498G0102110200.01	Chr1	34314665	34322637	-	2978	-	S-locus glycoprotein domain	B_lectin
OsR498G0102111100.01	3813.34	3794.49	4596.36	13021.9	6761.74	7007.25	4068.06	8930.29	1.13429	5.23302e-05	0.000200755	OsR498G0102111100.01	Chr1	34331407	34335708	+	2900	-	NADPH-dependent FMN reductase-like	FMN_red
OsR498G0102115700.01	46.4255	58.8874	82.3056	225.013	213.293	156.247	62.5395	198.184	1.65925	1.36831e-07	8.32306e-07	OsR498G0102115700.01	Chr1	34385148	34390451	+	3206	-	-	-
OsR498G0102119200.01	50.2943	40.6858	46.3693	107.698	63.6293	77.1002	45.7831	82.8093	0.854997	0.0150455	0.0328276	OsR498G0102119200.01	Chr1	34423501	34425673	-	1562	-	Transmembrane protein TauE-like	-
OsR498G0102119400.01	1065.21	918.643	1003.9	804.853	470.499	751.215	995.915	675.522	-0.559638	0.0202323	0.0426028	OsR498G0102119400.01	Chr1	34428275	34431422	-	1695	-	Transmembrane protein TauE-like	-
OsR498G0102119600.01	5096.49	4757.03	4811.98	1216.41	1590.73	1229.51	4888.5	1345.55	-1.86136	4.81597e-28	2.83067e-26	OsR498G0102119600.01	Chr1	34431716	34437671	-	4351	-	WD40-repeat-containing domain	-
OsR498G0102120400.01	225.68	56.746	117.083	872.164	381.776	335.01	133.169	529.65	1.99389	8.11845e-05	0.0002993	OsR498G0102120400.01	Chr1	34445242	34447307	-	1779	-	Haem peroxidase	-
OsR498G0102122700.01	19.344	19.2722	12.7516	45.1949	39.4323	36.8443	17.1226	40.4905	1.23984	0.00591245	0.0144141	OsR498G0102122700.01	Chr1	34478723	34484961	+	1092	-	-	-
OsR498G0102124700.01	39.9775	12.8482	24.3439	54.8108	84.2417	108.486	25.7232	82.5128	1.69603	0.000637463	0.00195419	OsR498G0102124700.01	Chr1	34515523	34516582	+	936	-	Nuclear transport factor 2	-
OsR498G0102125500.01	11.6064	13.9188	23.1847	167.317	187.303	259.275	16.2366	204.632	3.65328	3.30012e-21	1.06441e-19	OsR498G0102125500.01	Chr1	34521425	34525542	+	2376	-	Pectinesterase, catalytic	-
OsR498G0102125800.01	113.485	155.249	103.172	284.631	312.77	223.113	123.968	273.505	1.13767	2.04555e-05	8.42148e-05	OsR498G0102125800.01	Chr1	34525928	34529138	-	3094	-	NB-ARC	NB-ARC
OsR498G0102127000.01	49.0047	43.8979	66.0763	163.471	78.8645	103.71	52.993	115.348	1.12053	0.0035041	0.00906157	OsR498G0102127000.01	Chr1	34547260	34549093	-	917	-	K Homology domain, type 1	-
OsR498G0102127400.01	43.8463	77.0889	40.5732	152.893	86.9302	132.367	53.8361	124.063	1.19954	0.00186462	0.00515677	OsR498G0102127400.01	Chr1	34557416	34561086	-	2385	-	CDP-alcohol phosphatidyltransferase	CDP-OH_P_transf
OsR498G0102128300.01	52.8735	56.746	25.5031	220.205	140.701	145.33	45.0409	168.746	1.90392	6.03455e-07	3.30594e-06	OsR498G0102128300.01	Chr1	34579358	34582946	+	1861	-	-	-
OsR498G0102128500.01	1.2896	2.14136	2.31847	27.8862	8.96188	5.45842	1.91647	14.1022	2.85726	0.00984109	0.0226198	OsR498G0102128500.01	Chr1	34583851	34584534	+	563	-	-	-
OsR498G0102128800.01	0	0	1.15923	2187.62	1360.41	702.772	0.386411	1416.94	11.7228	5.24435e-21	1.64823e-19	OsR498G0102128800.01	Chr1	34586449	34587746	-	760	-	Polyphenol oxidase, central domain	-
OsR498G0102129200.01	0	0	6.9554	1590.47	1825.53	591.556	2.31847	1335.86	9.16618	4.0159e-10	3.5609e-09	OsR498G0102129200.01	Chr1	34594657	34595521	-	865	-	Uncharacterised domain, di-copper centre	-
OsR498G0102129800.01	1.2896	0	2.31847	20.1934	8.96188	16.3753	1.20269	15.1769	3.68695	0.0014697	0.004171	OsR498G0102129800.01	Chr1	34609253	34610067	-	815	-	-	-
OsR498G0102132300.01	894.98	873.675	639.897	3391.54	3116.05	4807.5	802.851	3771.7	2.23232	6.5414e-21	2.03114e-19	OsR498G0102132300.01	Chr1	34633098	34635651	+	1941	-	-	-
OsR498G0102133700.01	27.0815	27.8377	22.0254	1164.49	649.736	561.535	25.6482	791.92	4.94751	1.77932e-42	2.86949e-40	OsR498G0102133700.01	Chr1	34642860	34646309	+	2605	-	Peptidase S8/S53 domain	Peptidase_S8
OsR498G0102134700.01	21.9232	41.7565	24.3439	211.55	221.358	161.706	29.3412	198.205	2.74333	1.76534e-15	3.08195e-14	OsR498G0102134700.01	Chr1	34658511	34662384	+	2900	-	Peptidase S8/S53 domain	Peptidase_S8
OsR498G0102134900.01	30.9503	20.3429	39.4139	859.664	1433	1338.68	30.2357	1210.45	5.32907	2.49315e-61	1.07218e-58	OsR498G0102134900.01	Chr1	34668922	34673962	+	3278	-	Peptidase S8/S53 domain	Peptidase_S8
OsR498G0102135900.01	203.756	123.128	137.949	28.8478	32.2628	11.5991	154.944	24.2366	-2.69214	5.3962e-10	4.6962e-09	OsR498G0102135900.01	Chr1	34676304	34676888	+	585	-	-	-
OsR498G0102139500.01	570.002	628.489	510.063	758.697	1094.25	1017.31	569.518	956.752	0.748605	0.000328344	0.00106811	OsR498G0102139500.01	Chr1	34706989	34709647	+	1584	-	3-hydroxyacyl-CoA dehydrogenase, NAD binding	3HCDH_N
OsR498G0102141700.01	1982.11	2134.94	3884.59	1011.6	936.516	845.373	2667.21	931.161	-1.51851	7.14245e-08	4.53486e-07	OsR498G0102141700.01	Chr1	34740268	34741376	+	1109	-	DNA-binding domain	AP2
OsR498G0102143500.01	3356.82	2914.39	2927.06	1247.19	1251.08	1357.78	3066.09	1285.35	-1.25371	1.97078e-18	4.76144e-17	OsR498G0102143500.01	Chr1	34761092	34767532	+	5972	-	-	-
OsR498G0102143900.01	1167.09	1131.71	1406.15	352.904	427.482	283.838	1234.98	354.741	-1.80134	6.70805e-17	1.38692e-15	OsR498G0102143900.01	Chr1	34776147	34778472	+	1456	-	-	-
OsR498G0102144600.01	7.73758	2.14136	1.15923	432.717	224.943	254.499	3.67939	304.053	6.42386	3.21037e-26	1.6371e-24	OsR498G0102144600.01	Chr1	34785183	34787554	-	2285	-	-	-
OsR498G0102144800.01	33.5295	17.1309	22.0254	108.66	90.515	106.439	24.2286	101.871	2.08492	2.03204e-08	1.40175e-07	OsR498G0102144800.01	Chr1	34788690	34793666	-	4087	-	NB-ARC	NB-ARC
OsR498G0102148800.01	548.079	332.981	438.19	1019.29	648.84	616.801	439.75	761.643	0.792735	0.00530052	0.0130642	OsR498G0102148800.01	Chr1	34843456	34846893	-	2295	-	-	-
OsR498G0102149100.01	1818.33	1783.75	1615.97	622.15	1555.78	809.893	1739.35	995.942	-0.8045	0.0135567	0.0299055	OsR498G0102149100.01	Chr1	34852379	34859675	+	2799	-	Purple acid phosphatase-like, N-terminal	Metallophos
OsR498G0102152400.01	282.422	292.296	299.082	233.667	172.068	156.93	291.267	187.555	-0.638611	0.00571042	0.0139651	OsR498G0102152400.01	Chr1	34888393	34891158	-	1672	-	-	-
OsR498G0102154100.01	443.621	418.636	541.362	154.816	138.909	201.279	467.873	165.002	-1.49986	1.33407e-10	1.25815e-09	OsR498G0102154100.01	Chr1	34920550	34922605	+	1588	-	-	-
OsR498G0102154900.01	631.903	714.143	685.107	996.21	972.364	973.646	677.051	980.74	0.533886	0.000189172	0.000646176	OsR498G0102154900.01	Chr1	34928667	34935442	+	3424	-	GHMP kinase N-terminal domain	GHMP_kinases
OsR498G0102157700.01	994.279	835.13	754.661	3284.8	3965.63	3653.05	861.357	3634.49	2.07767	5.04758e-32	4.03228e-30	OsR498G0102157700.01	Chr1	34972189	34974050	+	1419	-	Cystatin domain	-
OsR498G0102159600.01	456.517	256.963	891.45	70.1963	91.4112	110.533	534.977	90.7135	-2.55749	2.3172e-09	1.83238e-08	OsR498G0102159600.01	Chr1	34986965	34989269	-	1917	-	EamA domain	DUF6
OsR498G0102161700.01	9.02718	14.9895	2.31847	0.961593	1.79238	0	8.77839	0.917989	-3.33082	0.0184986	0.0394349	OsR498G0102161700.01	Chr1	35003752	35005582	+	1831	-	Cytochrome P450	p450
OsR498G0102162700.01	38.6879	34.2618	49.847	374.06	371.022	460.554	40.9322	401.878	3.29813	9.4245e-36	1.00488e-33	OsR498G0102162700.01	Chr1	35043143	35044913	+	1771	-	Cytochrome P450	p450
OsR498G0102163700.01	1693.24	2386.55	1598.58	770.236	1447.34	549.253	1892.79	922.278	-1.03779	0.00324279	0.00846642	OsR498G0102163700.01	Chr1	35057288	35059047	+	1760	-	Cytochrome P450	p450
OsR498G0102165600.01	914.324	1165.97	1225.31	502.913	552.052	541.748	1101.87	532.238	-1.05004	7.89736e-09	5.8122e-08	OsR498G0102165600.01	Chr1	35083766	35085688	-	807	-	Ribosomal protein L34	-
OsR498G0102166000.01	1207.06	1271.97	1087.36	614.458	748.317	459.19	1188.8	607.321	-0.970184	1.40721e-05	5.98387e-05	OsR498G0102166000.01	Chr1	35088307	35089758	-	1187	-	-	-
OsR498G0102166300.01	983.963	853.332	1108.23	372.136	362.956	164.435	981.84	299.842	-1.71364	8.0927e-08	5.09804e-07	OsR498G0102166300.01	Chr1	35089804	35091253	+	1196	-	Mog1/PsbP, alpha/beta/alpha sandwich	-
OsR498G0102166500.01	25.7919	49.2513	38.2547	304.825	129.947	156.247	37.766	197.006	2.37549	2.71585e-08	1.84171e-07	OsR498G0102166500.01	Chr1	35091440	35095255	+	2061	-	UDP-glucuronosyl/UDP-glucosyltransferase	UDPGT
OsR498G0102166700.01	366.246	362.96	282.853	44.2333	34.0551	14.3284	337.353	30.8723	-3.46957	9.01498e-20	2.49051e-18	OsR498G0102166700.01	Chr1	35096203	35099186	+	1565	-	UDP-glucuronosyl/UDP-glucosyltransferase	UDPGT
OsR498G0102168400.01	119.933	130.623	159.974	233.667	247.348	234.03	136.843	238.348	0.799272	0.000259109	0.000861903	OsR498G0102168400.01	Chr1	35125153	35129005	-	2325	-	Peptidase S54, rhomboid domain	UBA
OsR498G0102168600.01	232.127	249.468	380.228	119.237	85.1379	74.371	287.275	92.9154	-1.63327	1.21553e-07	7.46414e-07	OsR498G0102168600.01	Chr1	35130044	35134610	-	3683	-	F-box domain	-
OsR498G0102169100.01	21.9232	39.6152	49.847	67.3115	54.6675	118.721	37.1284	80.2332	1.11181	0.0173644	0.037316	OsR498G0102169100.01	Chr1	35140752	35144199	+	1273	-	-	-
OsR498G0102176800.01	76.0862	71.7355	57.9617	297.132	170.276	201.279	68.5945	222.896	1.69965	4.63536e-08	3.01959e-07	OsR498G0102176800.01	Chr1	35238371	35242700	-	2936	-	-	-
OsR498G0102182300.01	1494.64	1413.3	1382.97	2529.95	2078.26	2405.8	1430.3	2338	0.709108	2.45024e-06	1.20403e-05	OsR498G0102182300.01	Chr1	35318156	35322240	+	3113	-	Leucine-rich repeat	LRRNT_2
OsR498G0102186800.01	70.9278	112.421	133.312	272.131	234.801	180.128	105.554	229.02	1.11274	0.000380931	0.00122558	OsR498G0102186800.01	Chr1	35387559	35390963	-	2566	-	Small-subunit processome, Utp11	-
OsR498G0102187200.01	20.6336	27.8377	16.2293	38.4637	77.9683	69.5948	21.5668	62.009	1.52253	0.00107509	0.00314199	OsR498G0102187200.01	Chr1	35391188	35395323	-	2414	-	Ribonuclease III domain	-
OsR498G0102187500.01	571.292	465.746	609.757	424.062	276.922	289.979	548.931	330.321	-0.733898	0.00245505	0.00658706	OsR498G0102187500.01	Chr1	35399149	35403420	+	1522	-	EF-hand domain	-
OsR498G0102188100.01	32.2399	27.8377	30.1401	4.80796	8.06569	5.45842	30.0726	6.11069	-2.30088	6.66221e-05	0.000250226	OsR498G0102188100.01	Chr1	35407689	35408522	+	597	-	-	-
OsR498G0102188400.01	478.441	414.353	445.146	218.282	313.666	350.703	445.98	294.217	-0.597297	0.0110396	0.02504	OsR498G0102188400.01	Chr1	35409437	35414754	-	3143	-	-	-
OsR498G0102192000.01	9.02718	12.8482	13.9108	22.1166	34.9513	30.0213	11.9287	29.0298	1.27902	0.0173818	0.0373439	OsR498G0102192000.01	Chr1	35492672	35500263	-	3613	-	Serine-threonine/tyrosine-protein kinase, catalytic domain	Pkinase_Tyr
OsR498G0102192900.01	838.238	877.957	893.769	1609.71	1277.96	1318.89	869.988	1402.19	0.688058	2.98267e-05	0.000119673	OsR498G0102192900.01	Chr1	35505145	35509716	+	2820	-	Proteasome, subunit alpha/beta	Proteasome
OsR498G0102194700.01	2.57919	14.9895	17.3885	0	0	0.682302	11.6524	0.227434	-5.28429	0.00112438	0.00326899	OsR498G0102194700.01	Chr1	35537750	35539008	+	1259	-	-	-
OsR498G0102196200.01	9.02718	14.9895	15.07	41.3485	17.0276	40.9381	13.0289	33.1047	1.34084	0.0229004	0.0474617	OsR498G0102196200.01	Chr1	35556147	35556536	-	390	-	-	-
OsR498G0102196500.01	0	0	0	19.2319	2.68856	5.45842	0	9.12628	5.40026	0.00250161	0.00669803	OsR498G0102196500.01	Chr1	35560133	35562223	+	1455	-	-	-
OsR498G0102197300.01	1314.1	1096.38	1614.81	345.212	452.575	598.379	1341.76	465.389	-1.52589	4.83728e-09	3.67635e-08	OsR498G0102197300.01	Chr1	35567604	35569596	+	1749	-	F-box domain	-
OsR498G0102199000.01	357.218	399.364	453.26	976.016	720.535	705.501	403.281	800.684	0.988208	3.64482e-06	1.74291e-05	OsR498G0102199000.01	Chr1	35591771	35593631	-	1861	-	-	-
OsR498G0102199400.01	175.385	130.623	230.687	50.0028	59.1484	80.5117	178.899	63.221	-1.4933	7.49171e-06	3.37245e-05	OsR498G0102199400.01	Chr1	35598981	35602047	-	1888	-	Basic-leucine zipper domain	bZIP_1
OsR498G0102200300.01	2735.24	2617.81	2832.01	4858.93	3950.4	3670.1	2728.35	4159.81	0.608313	0.000267359	0.000885921	OsR498G0102200300.01	Chr1	35614176	35617792	+	2314	-	Small GTPase superfamily, ARF/SAR type	Arf
OsR498G0102201400.01	30.9503	24.6256	40.5732	8.65433	5.37713	2.72921	32.0497	5.58689	-2.55622	7.3417e-05	0.000273438	OsR498G0102201400.01	Chr1	35632916	35638517	-	2271	-	Glycoside hydrolase family 1	Glyco_hydro_1
OsR498G0102201700.01	3053.77	3063.21	2976.91	1695.29	1674.08	1693.47	3031.3	1687.61	-0.844937	1.23357e-12	1.52735e-11	OsR498G0102201700.01	Chr1	35640010	35646398	+	4168	-	Arf GTPase activating protein	-
OsR498G0102202600.01	34.8191	21.4136	42.8916	9.61593	15.2352	10.2345	33.0414	11.6952	-1.49848	0.00593534	0.0144588	OsR498G0102202600.01	Chr1	35656276	35662473	-	3334	-	-	Exo_endo_phos
OsR498G0102203000.01	1819.62	1228.07	1116.34	857.741	870.198	835.138	1388.01	854.359	-0.699703	0.00193836	0.00533612	OsR498G0102203000.01	Chr1	35666871	35670249	-	2530	-	-	-
OsR498G0102204200.01	768.6	865.109	920.431	1380.85	1362.21	959.317	851.38	1234.12	0.534649	0.00982277	0.0225857	OsR498G0102204200.01	Chr1	35679260	35682697	-	3333	-	Oxidoreductase, FAD-binding domain	FAD_binding_6
OsR498G0102206900.01	901.428	1230.21	1305.3	3311.72	2147.27	2100.81	1145.65	2519.93	1.13668	6.60702e-06	3.01043e-05	OsR498G0102206900.01	Chr1	35710088	35713063	+	1766	-	-	-
OsR498G0102207400.01	5.15839	7.49476	1.15923	28.8478	13.4428	27.2921	4.60413	23.1942	2.32626	0.00356005	0.00918691	OsR498G0102207400.01	Chr1	35713518	35717427	-	2243	-	-	PPR
OsR498G0102207800.01	90.2718	93.1491	115.923	386.56	215.981	345.245	99.7814	315.929	1.66245	1.96938e-08	1.36382e-07	OsR498G0102207800.01	Chr1	35719710	35721988	-	1427	-	NAC domain	NAM
OsR498G0102209000.01	4649	4240.96	4307.71	1163.53	1576.39	1369.38	4399.22	1369.77	-1.6831	4.57185e-23	1.79282e-21	OsR498G0102209000.01	Chr1	35733136	35750256	-	8430	-	Armadillo-type fold	-
OsR498G0102211400.01	2441.21	2169.2	1935.92	1145.26	943.686	828.997	2182.11	972.647	-1.1664	1.48144e-09	1.2051e-08	OsR498G0102211400.01	Chr1	35797545	35800772	-	1910	-	Coiled-coil domain containing protein 109, C-terminal	-
OsR498G0102211800.01	929.8	1067.47	685.107	487.527	572.664	554.03	894.125	538.074	-0.732538	0.000797848	0.00239243	OsR498G0102211800.01	Chr1	35804490	35812776	-	1930	-	TRAM/LAG1/CLN8 homology domain	LAG1
OsR498G0102213900.01	1160.64	1225.93	1624.09	2764.58	2979.82	2681.45	1336.88	2808.62	1.07079	9.15079e-09	6.66902e-08	OsR498G0102213900.01	Chr1	35841263	35845043	+	2431	-	Metalloenzyme	-
OsR498G0102214200.01	252.761	255.892	282.853	435.601	442.717	526.055	263.835	468.124	0.828434	7.79401e-06	3.49434e-05	OsR498G0102214200.01	Chr1	35845192	35849189	-	2751	-	-	-
OsR498G0102216100.01	18.0544	20.3429	26.6624	58.6571	54.6675	47.0789	21.6865	53.4678	1.29641	0.00130749	0.00375358	OsR498G0102216100.01	Chr1	35879535	35883150	+	2042	-	K Homology domain, type 1	-
OsR498G0102216700.01	126.381	97.4319	107.809	256.745	215.085	188.998	110.54	220.276	0.995183	5.92076e-05	0.000224502	OsR498G0102216700.01	Chr1	35889877	35893467	+	2359	-	Homeobox domain	Homeobox
OsR498G0102218300.01	796.971	660.609	620.19	572.148	497.384	414.84	692.59	494.791	-0.486072	0.0185236	0.0394783	OsR498G0102218300.01	Chr1	35916172	35920673	+	2827	-	-	-
OsR498G0102218900.01	260.499	252.68	322.267	125.969	115.608	101.663	278.482	114.413	-1.28669	1.43127e-08	1.01431e-07	OsR498G0102218900.01	Chr1	35924716	35929587	+	3193	-	Protein kinase domain	Pkinase
OsR498G0102220900.01	683.486	655.256	628.304	1535.66	949.063	882.899	655.682	1122.54	0.775123	0.00200816	0.00550361	OsR498G0102220900.01	Chr1	35969842	35973895	+	817	-	Ubiquitin-conjugating enzyme E2	UQ_con
OsR498G0102222100.01	619.007	353.324	433.553	171.163	207.019	141.919	468.628	173.367	-1.43527	3.57858e-07	2.03536e-06	OsR498G0102222100.01	Chr1	35985143	35987527	+	1996	-	-	-
OsR498G0102222600.01	3180.15	3252.73	3230.78	2078	2358.77	2064.65	3221.22	2167.14	-0.571972	1.97428e-05	8.14817e-05	OsR498G0102222600.01	Chr1	35990452	36000703	-	5126	-	Armadillo-type fold	Pkinase
OsR498G0102224700.01	0	0	0	468.296	100.373	106.439	0	225.036	10.0301	1.31693e-09	1.08116e-08	OsR498G0102224700.01	Chr1	36020079	36026783	+	1478	-	WRKY domain	WRKY
OsR498G0102225700.01	0	0	0	15.3855	1.79238	10.2345	0	9.13746	5.40754	0.00240768	0.00647138	OsR498G0102225700.01	Chr1	36037904	36044229	+	864	-	WRKY domain	WRKY
OsR498G0102228300.01	337.874	170.238	548.317	850.048	703.507	717.782	352.143	757.113	1.10477	0.00316806	0.00828725	OsR498G0102228300.01	Chr1	36092704	36094980	+	1990	-	WRKY domain	WRKY
OsR498G0102228800.01	389.458	398.293	404.572	713.502	571.768	582.004	397.441	622.425	0.646177	0.00025551	0.000850921	OsR498G0102228800.01	Chr1	36099270	36104605	-	3817	-	tRNA-binding domain	-
OsR498G0102230200.01	23.2127	14.9895	24.3439	36.5405	43.017	65.501	20.8487	48.3529	1.22552	0.00876852	0.0204035	OsR498G0102230200.01	Chr1	36112022	36115854	-	3445	-	Serine-threonine/tyrosine-protein kinase, catalytic domain	Pkinase_Tyr
OsR498G0102230800.01	1.2896	0	0	18.2703	7.1695	6.14072	0.429866	10.5268	4.64281	0.00300914	0.00790975	OsR498G0102230800.01	Chr1	36124226	36125007	-	782	-	-	-
OsR498G0102231000.01	469.413	392.939	462.534	795.237	1044.06	592.921	441.629	810.739	0.876073	0.000452242	0.0014311	OsR498G0102231000.01	Chr1	36125604	36130955	-	3192	-	Serine-threonine/tyrosine-protein kinase, catalytic domain	Pkinase_Tyr
OsR498G0102236300.01	230.838	237.691	233.006	110.583	83.3455	102.345	233.845	98.758	-1.2437	2.6808e-08	1.81986e-07	OsR498G0102236300.01	Chr1	36185009	36189507	+	3246	-	-	-
OsR498G0102236500.01	370.114	482.877	602.801	2025.11	1137.26	892.452	485.264	1351.61	1.47699	9.64597e-06	4.24373e-05	OsR498G0102236500.01	Chr1	36190064	36192289	+	1447	-	Ribosomal protein S26e	-
OsR498G0102236900.01	15.4752	26.767	25.5031	77.889	78.8645	113.262	22.5818	90.0052	1.98969	5.3333e-07	2.94742e-06	OsR498G0102236900.01	Chr1	36192826	36195600	+	1751	-	-	-
OsR498G0102237800.01	131.539	220.56	156.496	96.1593	126.362	79.1471	169.532	100.556	-0.75861	0.0166764	0.0359753	OsR498G0102237800.01	Chr1	36207970	36209624	-	1655	-	DNA-binding domain, ovate family-like	-
OsR498G0102242100.01	398.486	435.767	301.401	542.338	859.444	508.998	378.551	636.927	0.750017	0.00636215	0.0153984	OsR498G0102242100.01	Chr1	36260984	36266520	+	4391	-	Protein kinase domain	Pkinase
OsR498G0102242400.01	36.1087	39.6152	13.9108	1.92319	11.6504	6.82302	29.8782	6.79888	-2.12882	0.00484201	0.0120597	OsR498G0102242400.01	Chr1	36269061	36269627	-	462	-	-	-
OsR498G0102242700.01	163.779	177.733	173.885	2051.08	1314.71	1507.89	171.799	1624.56	3.24034	2.42238e-46	4.88317e-44	OsR498G0102242700.01	Chr1	36277485	36280449	+	2917	-	-	-
OsR498G0102247900.01	41.2671	39.6152	35.9362	281.747	449.886	724.605	38.9395	485.413	3.64201	7.50308e-22	2.56087e-20	OsR498G0102247900.01	Chr1	36345310	36346374	+	1065	-	-	-
OsR498G0102249300.01	3636.66	2081.4	1728.42	1259.69	1174.9	766.226	2482.16	1066.94	-1.21836	0.000140619	0.000493795	OsR498G0102249300.01	Chr1	36357603	36360189	+	2080	-	WRKY domain	WRKY
OsR498G0102251200.01	49.0047	40.6858	79.9871	3.84637	4.48094	2.72921	56.5592	3.68551	-3.96133	1.46344e-10	1.37363e-09	OsR498G0102251200.01	Chr1	36383209	36384106	-	898	-	-	-
OsR498G0102252200.01	11335.6	11389.9	11337.3	2166.47	3790.87	2082.39	11354.3	2679.91	-2.08311	4.22151e-16	7.9105e-15	OsR498G0102252200.01	Chr1	36391114	36396111	-	3109	-	-	-
OsR498G0102252800.01	546.789	622.065	570.343	400.984	485.734	283.838	579.732	390.185	-0.573279	0.0175056	0.0375632	OsR498G0102252800.01	Chr1	36400623	36404640	-	2592	-	Phox homologous domain	PX
OsR498G0102255300.01	882.084	839.413	941.297	691.385	644.359	618.848	887.598	651.531	-0.446615	0.00282745	0.00748045	OsR498G0102255300.01	Chr1	36435589	36437640	+	1387	-	NAD-dependent epimerase/dehydratase	Epimerase
OsR498G0102261200.01	11436.1	11765.7	10874.8	4859.89	5938.14	3900.04	11358.9	4899.36	-1.21331	4.10695e-10	3.63414e-09	OsR498G0102261200.01	Chr1	36502203	36505296	-	2065	-	SUF system FeS cluster assembly, SufBD	-
OsR498G0102261300.01	1827.36	1765.55	1881.44	1194.3	1165.04	904.733	1824.78	1088.03	-0.746853	1.43171e-05	6.08006e-05	OsR498G0102261300.01	Chr1	36505533	36509864	+	2530	-	FAD/NAD(P)-binding domain	Pyr_redox_2
OsR498G0102261500.01	183.123	120.987	120.56	61.5419	50.1865	37.5266	141.557	49.7517	-1.51413	6.6291e-06	3.01996e-05	OsR498G0102261500.01	Chr1	36510270	36514308	+	4039	-	Zinc finger, C3HC4 RING-type	zf-C3HC4
OsR498G0102265100.01	637.061	462.534	651.489	976.978	999.25	746.439	583.695	907.555	0.636813	0.00399972	0.0101946	OsR498G0102265100.01	Chr1	36540400	36546439	+	2837	-	-	-
OsR498G0102265800.01	202.467	216.277	199.388	62.5035	43.9132	84.6055	206.044	63.6741	-1.68646	2.03056e-08	1.4013e-07	OsR498G0102265800.01	Chr1	36549864	36552115	-	2252	-	-	-
OsR498G0102269400.01	506.812	586.733	507.744	829.854	739.355	633.177	533.763	734.129	0.458252	0.0132971	0.0293905	OsR498G0102269400.01	Chr1	36598268	36601782	-	1792	-	-	-
OsR498G0102270000.01	514.549	608.146	535.566	1121.22	736.666	785.33	552.754	881.071	0.67156	0.00261509	0.00697655	OsR498G0102270000.01	Chr1	36607372	36610878	-	1209	-	-	-
OsR498G0102273300.01	29.6607	12.8482	44.0509	122.122	110.231	94.84	28.8533	109.064	1.9228	1.53666e-05	6.47882e-05	OsR498G0102273300.01	Chr1	36652383	36657598	+	3602	-	Protein kinase domain	Pkinase
OsR498G0102274100.01	8022.58	7970.14	6323.62	2849.2	3222.69	2592.07	7438.78	2887.99	-1.36515	7.25408e-15	1.16115e-13	OsR498G0102274100.01	Chr1	36668700	36672129	+	1396	-	-	-
OsR498G0102275000.01	370.114	695.942	290.968	156.74	329.797	88.6993	452.341	191.745	-1.24021	0.0102342	0.0234191	OsR498G0102275000.01	Chr1	36678822	36680288	-	999	-	-	-
OsR498G0102275400.01	5160.97	4657.46	5079.76	1823.18	1905.3	1894.07	4966.06	1874.18	-1.40566	2.16757e-28	1.30677e-26	OsR498G0102275400.01	Chr1	36695838	36699986	-	3448	-	IQ motif, EF-hand binding site	IQ
OsR498G0102275800.01	63.1903	51.3926	64.9171	92.3129	157.729	146.013	59.8333	132.018	1.14584	0.000444376	0.00140811	OsR498G0102275800.01	Chr1	36707006	36712532	-	3724	-	-	-
OsR498G0102279000.01	188.281	258.034	176.203	290.401	355.787	367.761	207.506	337.983	0.702977	0.00327326	0.00853735	OsR498G0102279000.01	Chr1	36757820	36760186	-	1730	-	Histone-fold	-
OsR498G0102279400.01	488.757	685.235	685.107	2290.51	1323.67	1316.84	619.7	1643.68	1.40642	4.95405e-07	2.75494e-06	OsR498G0102279400.01	Chr1	36761387	36766733	-	1963	-	Ribosomal protein S12/S23	Ribosomal_S12
OsR498G0102279700.01	413.961	455.039	483.4	677.923	708.885	532.878	450.8	639.895	0.503758	0.00898591	0.0208566	OsR498G0102279700.01	Chr1	36769073	36773872	+	2588	-	-	-
OsR498G0102280600.01	0	0	1.15923	12.5007	16.1314	10.2345	0.386411	12.9555	4.94727	0.000666907	0.00203671	OsR498G0102280600.01	Chr1	36777599	36778324	-	726	-	-	-
OsR498G0102283700.01	822.763	734.486	1277.47	85.5817	160.418	70.2772	944.908	105.426	-3.16684	4.95461e-19	1.27844e-17	OsR498G0102283700.01	Chr1	36820576	36825730	+	4485	-	Ferric reductase, NAD binding domain	FAD_binding_8
OsR498G0102284000.01	278.553	313.709	318.789	112.506	205.227	194.456	303.684	170.73	-0.828657	0.0029305	0.00772297	OsR498G0102284000.01	Chr1	36821909	36828298	-	5201	-	-	-
OsR498G0102286000.01	170.227	171.309	163.452	67.3115	59.1484	59.3603	168.329	61.9401	-1.44489	1.68245e-09	1.35621e-08	OsR498G0102286000.01	Chr1	36845908	36850601	-	3732	-	Protein Networked (NET), actin-binding (NAB) domain	-
OsR498G0102287100.01	1137.42	1049.27	1116.34	444.256	571.768	463.966	1101.01	493.33	-1.15832	2.0208e-11	2.14403e-10	OsR498G0102287100.01	Chr1	36860217	36870546	+	5814	-	-	SAC3_GANP
OsR498G0102289000.01	1101.32	1231.28	1203.28	4020.42	2221.65	2475.39	1178.63	2905.82	1.30152	2.73338e-07	1.58493e-06	OsR498G0102289000.01	Chr1	36889216	36891347	-	2132	-	Lung seven transmembrane receptor-like	-
OsR498G0102290000.01	216.652	231.267	193.592	566.378	293.95	328.187	213.837	396.172	0.888159	0.0028675	0.00757164	OsR498G0102290000.01	Chr1	36900248	36907198	-	2428	-	-	-
OsR498G0102291300.01	698.962	773.031	663.081	937.553	1006.42	970.234	711.691	971.402	0.448471	0.00276316	0.00732464	OsR498G0102291300.01	Chr1	36921318	36926809	+	2497	-	TIP49, C-terminal	-
OsR498G0102291500.01	1962.77	1875.83	2135.31	1549.13	1165.94	1619.1	1991.3	1444.72	-0.462604	0.0129353	0.0286941	OsR498G0102291500.01	Chr1	36930503	36932000	+	1391	-	-	-
OsR498G0102292400.01	12473	13146.9	11171.5	8284.12	8345.3	7959.06	12263.8	8196.16	-0.581429	1.40853e-05	5.98852e-05	OsR498G0102292400.01	Chr1	36937793	36943006	-	3034	-	Cation efflux protein	-
OsR498G0102292600.01	2559.85	2568.56	2592.05	1840.49	1938.45	1749.42	2573.49	1842.79	-0.482085	0.000144692	0.000506649	OsR498G0102292600.01	Chr1	36944548	36950433	-	3518	-	Protein kinase domain	Pkinase
OsR498G0102295800.01	834.369	763.395	738.432	293.286	435.547	368.443	778.732	365.759	-1.08939	1.12889e-07	6.96196e-07	OsR498G0102295800.01	Chr1	36979945	36984254	-	1759	-	-	-
OsR498G0102296000.01	163.779	186.298	213.299	30.771	25.9894	13.646	187.792	23.4688	-3.02297	2.28078e-17	4.9413e-16	OsR498G0102296000.01	Chr1	36985974	36986759	-	786	-	Zinc finger C2H2-type	-
OsR498G0102297100.01	364.956	405.788	352.407	551.954	526.958	586.78	374.384	555.231	0.568477	0.000597127	0.0018428	OsR498G0102297100.01	Chr1	37001350	37004050	+	2322	-	Longin-like domain	-
OsR498G0102298800.01	1.2896	1.07068	2.31847	143.277	39.4323	40.9381	1.55958	74.5492	5.5781	6.38656e-09	4.77106e-08	OsR498G0102298800.01	Chr1	37020998	37021965	-	968	-	Zinc finger C2H2-type	-
OsR498G0102299000.01	332.716	282.659	483.4	43.2717	54.6675	42.3028	366.259	46.7473	-2.97207	2.27493e-23	9.12908e-22	OsR498G0102299000.01	Chr1	37022271	37024905	-	1593	-	-	-
OsR498G0102299300.01	39.9775	76.0183	81.1463	288.478	167.587	160.341	65.714	205.469	1.63862	1.55606e-05	6.55207e-05	OsR498G0102299300.01	Chr1	37027211	37029835	+	1957	-	Ribosomal protein L17	-
OsR498G0102300200.01	1904.74	1758.06	1722.62	1359.69	1057.5	1096.46	1795.14	1171.22	-0.616441	0.000252841	0.000843011	OsR498G0102300200.01	Chr1	37037362	37043685	-	2488	-	Ubiquitin-conjugating enzyme E2	UQ_con
OsR498G0102302100.01	1940.84	1902.6	1364.42	5388.76	5038.37	5074.28	1735.95	5167.14	1.57369	4.71135e-17	9.90766e-16	OsR498G0102302100.01	Chr1	37061343	37064997	+	3034	-	Heat shock protein 70 family	HSP70
OsR498G0102306200.01	132.829	176.662	147.223	484.643	232.113	337.74	152.238	351.498	1.20521	0.000125422	0.000445277	OsR498G0102306200.01	Chr1	37112498	37115414	-	1657	-	Ribosomal protein L36e	-
OsR498G0102307700.01	340.454	245.186	267.783	648.113	814.635	693.219	284.474	718.656	1.3389	1.75024e-10	1.62862e-09	OsR498G0102307700.01	Chr1	37129761	37131430	+	1552	-	-	-
OsR498G0102308200.01	1.2896	3.21204	8.11463	24.0398	46.6018	27.2921	4.20542	32.6446	2.94202	9.66998e-05	0.000351033	OsR498G0102308200.01	Chr1	37133274	37139174	-	5901	-	-	-
OsR498G0102308400.01	1436.61	1368.33	1396.88	1064.48	1004.63	1079.4	1400.61	1049.5	-0.416002	0.00156651	0.00441755	OsR498G0102308400.01	Chr1	37139597	37146029	-	3498	-	GDP-fucose protein O-fucosyltransferase	-
OsR498G0102309700.01	254.051	312.639	377.91	920.244	786.853	632.494	314.866	779.864	1.30678	3.96321e-08	2.60475e-07	OsR498G0102309700.01	Chr1	37164432	37167922	+	2226	-	Triosephosphate isomerase	-
OsR498G0102310200.01	1370.84	1215.22	1329.64	451.949	600.446	436.674	1305.23	496.356	-1.39541	3.15759e-13	4.16327e-12	OsR498G0102310200.01	Chr1	37174269	37181820	-	4135	-	-	RNB
OsR498G0102310600.01	7.73758	8.56544	16.2293	0	0.896188	3.41151	10.8441	1.4359	-2.82445	0.0158089	0.0343024	OsR498G0102310600.01	Chr1	37183052	37183632	-	581	-	-	-
OsR498G0102311900.01	9171.61	9016.19	8042.76	2352.06	4278.4	2332.11	8743.52	2987.52	-1.54937	5.79253e-09	4.34869e-08	OsR498G0102311900.01	Chr1	37194661	37197979	+	3319	-	-	GRAS
OsR498G0102316200.01	184.412	100.644	163.452	65.3883	49.2903	60.7249	149.503	58.4678	-1.35181	4.25784e-05	0.000165984	OsR498G0102316200.01	Chr1	37271275	37272323	-	1049	-	-	-
OsR498G0102318300.01	25.7919	25.6963	28.9808	253.86	409.558	613.39	26.823	425.603	3.98941	3.08217e-25	1.47549e-23	OsR498G0102318300.01	Chr1	37293846	37297549	+	2083	-	-	-
OsR498G0102318600.01	223.1	226.984	194.751	319.249	275.13	375.949	214.945	323.442	0.591192	0.006107	0.0148393	OsR498G0102318600.01	Chr1	37297902	37302350	-	3611	-	Palmitoyltransferase, DHHC domain	-
OsR498G0102319700.01	52.8735	41.7565	69.554	141.354	116.504	82.5586	54.728	113.472	1.04975	0.00318793	0.00833332	OsR498G0102319700.01	Chr1	37309253	37309740	+	333	-	-	-
OsR498G0102321100.01	517.128	443.261	456.738	814.469	880.057	847.42	472.376	847.315	0.844031	6.91416e-08	4.39857e-07	OsR498G0102321100.01	Chr1	37318947	37326475	+	5612	-	Armadillo-type fold	PUF
OsR498G0102322000.01	21.9232	8.56544	15.07	59.6187	22.4047	42.3028	15.1862	41.4421	1.45813	0.0133553	0.0295066	OsR498G0102322000.01	Chr1	37336696	37338675	-	1453	-	-	-
OsR498G0102322100.01	34.8191	29.979	34.777	105.775	80.6569	56.6311	33.1917	81.0211	1.28395	0.000869177	0.002587	OsR498G0102322100.01	Chr1	37337004	37338712	+	1709	-	-	-
OsR498G0102324800.01	408.802	293.366	304.878	171.163	168.483	213.561	335.682	184.402	-0.860314	0.000263777	0.000876077	OsR498G0102324800.01	Chr1	37360677	37363904	-	2089	-	-	-
OsR498G0102325200.01	131.539	100.644	117.083	23.0782	48.3941	54.5842	116.422	42.0189	-1.45941	0.000134869	0.000475608	OsR498G0102325200.01	Chr1	37366750	37371745	-	1913	-	-	-
OsR498G0102325500.01	3672.77	3785.92	4010.95	4403.13	4865.4	5720.42	3823.21	4996.32	0.386253	0.0159861	0.0346368	OsR498G0102325500.01	Chr1	37379127	37381257	+	2040	-	PPM-type phosphatase domain	PP2C
OsR498G0102326300.01	7.73758	1.07068	11.5923	104.814	81.5531	90.0639	6.8002	92.1435	3.78217	1.4929e-11	1.61312e-10	OsR498G0102326300.01	Chr1	37394935	37400749	+	2297	-	-	-
OsR498G0102327000.01	36.1087	64.2408	39.4139	124.045	115.608	97.5692	46.5878	112.408	1.26173	0.000217098	0.000732928	OsR498G0102327000.01	Chr1	37403446	37409203	-	2536	-	Putative S-adenosyl-L-methionine-dependent methyltransferase	-
OsR498G0102327700.01	5701.31	6283.82	5972.37	3154.02	3776.54	2716.25	5985.83	3215.6	-0.896717	3.15063e-07	1.81059e-06	OsR498G0102327700.01	Chr1	37414950	37420553	+	3571	-	-	-
OsR498G0102328000.01	1094.87	1021.43	984.189	872.164	742.044	764.179	1033.5	792.796	-0.382779	0.0131514	0.0291084	OsR498G0102328000.01	Chr1	37420909	37426413	-	3597	-	Transcription initiation factor TFIID, subunit 12	-
OsR498G0102328500.01	8584.85	9615.78	10813.3	3694.44	6449.86	2581.83	9671.32	4242.05	-1.18908	0.000187346	0.000640274	OsR498G0102328500.01	Chr1	37431023	37433737	+	2602	-	Nucleotidyl transferase domain	Hexapep
OsR498G0102328800.01	104.457	107.068	110.127	300.017	235.697	234.712	107.217	256.809	1.25818	3.57184e-08	2.36258e-07	OsR498G0102328800.01	Chr1	37434495	37437427	-	971	-	-	-
OsR498G0102329700.01	51.5839	73.8769	126.356	582.725	520.685	552.665	83.9391	552.025	2.71447	1.16163e-17	2.59287e-16	OsR498G0102329700.01	Chr1	37453281	37456865	+	2956	-	-	Aldo_ket_red
OsR498G0102331100.01	904.008	835.13	692.062	147.124	485.734	378.678	810.4	337.178	-1.26421	0.00102314	0.00300376	OsR498G0102331100.01	Chr1	37466278	37476112	+	3896	-	Aldehyde/histidinol dehydrogenase	AA_kinase
OsR498G0102331600.01	42.5567	53.534	44.0509	3.84637	25.9894	21.8337	46.7139	17.2232	-1.43031	0.0222162	0.0462517	OsR498G0102331600.01	Chr1	37473455	37478213	-	3892	-	DYW domain	-
OsR498G0102332000.01	376.562	262.317	389.502	230.782	206.123	265.416	342.794	234.107	-0.547578	0.0230481	0.0477373	OsR498G0102332000.01	Chr1	37480132	37485205	-	2861	-	Homeobox KN domain	POX
OsR498G0102334700.01	469.413	576.026	486.878	162.509	263.479	326.823	510.772	250.937	-1.02286	0.000325532	0.00105936	OsR498G0102334700.01	Chr1	37529898	37534394	+	1950	-	-	-
OsR498G0102335800.01	5.15839	9.63612	17.3885	50.9644	28.678	36.8443	10.7277	38.8289	1.84548	0.00177968	0.00495158	OsR498G0102335800.01	Chr1	37546414	37548510	-	1697	-	UspA	Usp
OsR498G0102338100.01	2072.38	1387.6	2041.41	678.884	705.3	445.543	1833.8	609.909	-1.58902	6.58732e-10	5.6357e-09	OsR498G0102338100.01	Chr1	37567209	37569733	+	2336	-	-	-
OsR498G0102338300.01	21.9232	8.56544	17.3885	1.92319	0.896188	0	15.959	0.939791	-4.1977	0.000358669	0.00115815	OsR498G0102338300.01	Chr1	37570836	37572047	+	1212	-	-	-
OsR498G0102338900.01	399.775	234.479	202.866	949.092	591.484	590.192	279.04	710.256	1.34891	3.18818e-05	0.000127286	OsR498G0102338900.01	Chr1	37579741	37584776	+	3161	-	Sphingomyelin synthase-like domain	-
OsR498G0102339900.01	0	0	2.31847	61.5419	173.86	134.414	0.772822	123.272	7.30989	1.18907e-10	1.12966e-09	OsR498G0102339900.01	Chr1	37609947	37614621	+	2521	-	Multicopper oxidase, type 3	-
OsR498G0102340300.01	1143.87	457.18	1723.78	307.71	100.373	122.814	1108.28	176.966	-2.64829	1.88212e-07	1.11899e-06	OsR498G0102340300.01	Chr1	37615880	37620833	+	2154	-	Multicopper oxidase, type 3	-
OsR498G0102341800.01	4231.17	2337.29	3122.97	1674.13	1052.12	1078.72	3230.48	1268.33	-1.349	2.11956e-06	1.05297e-05	OsR498G0102341800.01	Chr1	37643974	37648279	-	3002	-	GDP-fucose protein O-fucosyltransferase	-
OsR498G0102345600.01	978.804	892.947	838.126	576.956	451.679	672.068	903.292	566.901	-0.670817	0.00112325	0.00326682	OsR498G0102345600.01	Chr1	37687301	37690744	-	2130	-	Protein kinase domain	Pkinase
OsR498G0102346000.01	299.187	267.67	282.853	339.442	390.738	398.465	283.236	376.215	0.411482	0.0225297	0.0468093	OsR498G0102346000.01	Chr1	37691268	37694930	-	2497	-	Major facilitator superfamily	MFS_1
OsR498G0102348400.01	809.867	659.539	824.215	325.98	419.416	402.558	764.54	382.651	-0.997159	3.1914e-07	1.83157e-06	OsR498G0102348400.01	Chr1	37717834	37727544	-	2619	-	-	-
OsR498G0102348900.01	69.6382	69.5942	53.3247	16.3471	25.9894	14.3284	64.1857	18.8883	-1.77294	2.26506e-05	9.25647e-05	OsR498G0102348900.01	Chr1	37729108	37733668	+	3097	-	-	-
OsR498G0102352200.01	914.324	895.088	1046.79	247.129	274.233	263.369	952.067	261.577	-1.86338	1.54389e-29	1.01885e-27	OsR498G0102352200.01	Chr1	37759428	37761569	-	2027	-	Homeobox domain-like	Myb_DNA-binding
OsR498G0102352900.01	665.432	628.489	606.279	1050.06	939.205	839.232	633.4	942.832	0.573335	0.00054149	0.00168786	OsR498G0102352900.01	Chr1	37767217	37769256	+	1527	-	-	C2
OsR498G0102357800.01	47.7151	37.4738	31.2993	183.664	81.5531	108.486	38.8294	124.568	1.68267	4.03773e-05	0.0001581	OsR498G0102357800.01	Chr1	37830208	37838272	-	4878	-	Phospholipid/glycerol acyltransferase	Acyltransferase
OsR498G0102360100.01	488.757	611.358	602.801	11626.6	9028.2	4782.94	567.639	8479.25	3.9005	8.16637e-36	8.77987e-34	OsR498G0102360100.01	Chr1	37855727	37858585	+	2754	-	Tetratricopeptide-like helical domain	-
OsR498G0102361800.01	2375.44	1000.01	1177.78	303.863	166.691	259.275	1517.74	243.276	-2.64095	4.53349e-13	5.86355e-12	OsR498G0102361800.01	Chr1	37880582	37883078	-	2409	-	Nematode resistance protein-like HSPRO1, N-terminal	-
OsR498G0102362700.01	109.616	126.34	103.172	70.1963	63.6293	73.6887	113.043	69.1714	-0.708041	0.00750528	0.0178208	OsR498G0102362700.01	Chr1	37888690	37889591	+	782	-	-	-
OsR498G0102367000.01	85.1134	99.5732	95.0571	199.05	155.937	147.377	93.2479	167.455	0.840343	0.00100796	0.00296358	OsR498G0102367000.01	Chr1	37948624	37956372	-	4025	-	-	-
OsR498G0102367500.01	640.93	747.335	630.623	1172.18	884.537	918.379	672.962	991.699	0.558425	0.0033984	0.00882626	OsR498G0102367500.01	Chr1	37959825	37962427	+	1369	-	-	PH
OsR498G0102367900.01	661.563	574.955	617.871	68.2731	259.894	111.898	618.13	146.688	-2.07547	9.50105e-07	5.02677e-06	OsR498G0102367900.01	Chr1	37964333	37966520	+	1674	-	Carbohydrate-binding-like fold	-
OsR498G0102368200.01	1476.59	1422.93	1367.9	668.307	821.804	712.324	1422.47	734.145	-0.954192	1.07404e-09	8.93694e-09	OsR498G0102368200.01	Chr1	37965058	37974472	-	5413	-	-	NIF
OsR498G0102368400.01	112.195	86.7251	88.1017	71.1579	38.5361	34.1151	95.6739	47.9364	-1.00419	0.0090282	0.0209397	OsR498G0102368400.01	Chr1	37976686	37981458	-	1553	-	Decaprenyl diphosphate synthase-like	Prenyltransf
OsR498G0102369300.01	170.227	101.715	170.407	19.2319	17.0276	19.1045	147.45	18.4546	-2.99496	3.03753e-16	5.80574e-15	OsR498G0102369300.01	Chr1	38005604	38010507	+	3187	-	Xanthine/uracil/vitamin C permease	-
OsR498G0102369600.01	45.1359	21.4136	81.1463	10.5775	22.4047	4.77612	49.2319	12.5861	-1.97936	0.00510608	0.012632	OsR498G0102369600.01	Chr1	38011293	38014805	-	2945	-	-	-
OsR498G0102370200.01	839.528	865.109	732.635	401.946	547.571	522.644	812.424	490.72	-0.726446	0.000189528	0.000647135	OsR498G0102370200.01	Chr1	38025611	38035274	-	5722	-	WD40-repeat-containing domain	-
OsR498G0102370800.01	603.531	492.513	555.273	927.937	1088.87	902.686	550.439	973.164	0.822652	2.66746e-06	1.30135e-05	OsR498G0102370800.01	Chr1	38040787	38043839	-	3053	-	Cytochrome P450	p450
OsR498G0102374900.01	3469.02	4543.97	3419.74	1674.13	2040.62	2551.13	3810.91	2088.63	-0.867289	9.03891e-05	0.000330355	OsR498G0102374900.01	Chr1	38091143	38095296	+	3041	-	-	-
OsR498G0102377500.01	243.734	291.225	250.394	475.988	425.689	562.9	261.784	488.192	0.899152	9.58387e-06	4.21971e-05	OsR498G0102377500.01	Chr1	38115254	38120213	+	3805	-	Dual specificity phosphatase, catalytic domain	DSPc
OsR498G0102377800.01	83.8238	100.644	83.4648	24.0398	26.8856	35.4797	89.3108	28.8017	-1.6229	1.85977e-06	9.32705e-06	OsR498G0102377800.01	Chr1	38119053	38126466	-	3922	-	-	-
OsR498G0102378000.01	157.331	165.955	212.14	73.081	98.5807	55.9488	178.475	75.8702	-1.2395	5.29815e-05	0.000203012	OsR498G0102378000.01	Chr1	38134811	38135883	-	351	-	-	-
OsR498G0102379100.01	162.489	192.722	272.42	520.222	346.825	298.166	209.21	388.404	0.890526	0.00365303	0.00940147	OsR498G0102379100.01	Chr1	38152250	38155867	+	1647	-	-	-
OsR498G0102379300.01	16.7648	11.7775	19.707	551.954	313.666	140.554	16.0831	335.391	4.38465	1.9655e-17	4.3016e-16	OsR498G0102379300.01	Chr1	38156911	38158349	+	1359	-	Glycoside hydrolase family 18, catalytic domain	-
OsR498G0102379600.01	5.15839	9.63612	10.4331	74.0426	103.062	98.2516	8.4092	91.7853	3.43422	2.09073e-13	2.80682e-12	OsR498G0102379600.01	Chr1	38160041	38163449	-	3409	-	Glycoside hydrolase family 18, catalytic domain	-
OsR498G0102380900.01	250.182	177.733	335.018	581.764	523.374	415.522	254.311	506.886	0.995045	0.000410558	0.00131044	OsR498G0102380900.01	Chr1	38176193	38181295	+	3802	-	Glycoside hydrolase family 17	Glyco_hydro_17
OsR498G0102381400.01	46.4255	53.534	63.7578	131.738	129.051	164.435	54.5724	141.741	1.37734	1.69123e-06	8.5449e-06	OsR498G0102381400.01	Chr1	38185548	38187032	-	1485	-	-	-
OsR498G0102383100.01	9.02718	9.63612	6.9554	49.0412	17.0276	26.6098	8.53957	30.8929	1.85008	0.00441373	0.0111169	OsR498G0102383100.01	Chr1	38207207	38211538	+	1827	-	Haemerythrin-like	-
OsR498G0102383800.01	1030.39	1108.15	1159.23	834.662	924.866	743.027	1099.26	834.185	-0.399005	0.0143112	0.0313953	OsR498G0102383800.01	Chr1	38214140	38218362	-	2723	-	-	-
OsR498G0102384500.01	47.7151	34.2618	54.484	100.967	111.127	171.258	45.4869	127.784	1.49702	3.21973e-05	0.000128406	OsR498G0102384500.01	Chr1	38227541	38231154	+	1436	-	-	-
OsR498G0102388200.01	674.459	722.709	707.132	482.719	475.876	438.72	701.433	465.772	-0.591948	8.38707e-05	0.000308498	OsR498G0102388200.01	Chr1	38290624	38293800	-	1198	-	-	-
OsR498G0102390500.01	119.933	134.906	121.719	740.426	521.581	393.006	125.519	551.671	2.13376	4.26503e-14	6.15152e-13	OsR498G0102390500.01	Chr1	38328514	38329314	+	801	-	-	-
OsR498G0102395000.01	168.937	160.602	141.426	500.028	567.287	697.313	156.989	588.209	1.9076	2.18649e-18	5.25797e-17	OsR498G0102395000.01	Chr1	38366384	38370831	-	2818	-	Uricase	-
OsR498G0102395800.01	112.195	104.927	119.401	440.409	428.378	296.802	112.174	388.53	1.79096	4.83976e-13	6.24713e-12	OsR498G0102395800.01	Chr1	38381778	38383384	-	1607	-	UDP-glucuronosyl/UDP-glucosyltransferase	UDPGT
OsR498G0102396300.01	1708.72	1501.09	1571.92	632.728	846.898	822.857	1593.91	767.494	-1.05345	5.74853e-09	4.31943e-08	OsR498G0102396300.01	Chr1	38387907	38394148	+	4704	-	-	-
OsR498G0102400100.01	8739.6	8141.45	8418.35	6131.11	6313.64	6651.77	8433.13	6365.51	-0.405666	0.000871716	0.00259344	OsR498G0102400100.01	Chr1	38423513	38427119	+	2371	-	-	Actin
OsR498G0102400700.01	1397.92	1318.01	1279.79	2349.17	1760.11	1696.2	1331.91	1935.16	0.538663	0.00395909	0.0101015	OsR498G0102400700.01	Chr1	38428544	38432420	+	2811	-	Longin-like domain	-
OsR498G0102400900.01	14415.1	12452	14047.6	1724.14	3341.88	1110.11	13638.2	2058.71	-2.72806	1.6224e-14	2.49036e-13	OsR498G0102400900.01	Chr1	38433053	38436574	+	3086	-	Fructose-1-6-bisphosphatase class I, N-terminal	-
OsR498G0102403500.01	549.368	614.57	506.585	389.445	445.405	414.84	556.841	416.563	-0.418994	0.0152505	0.0332272	OsR498G0102403500.01	Chr1	38457914	38465528	+	3087	-	Aminoacyl-tRNA synthetase, class Ic	-
OsR498G0102403700.01	86.403	118.845	97.3756	163.471	191.784	174.669	100.875	176.641	0.80494	0.0010738	0.00313858	OsR498G0102403700.01	Chr1	38465971	38470608	+	3188	-	WD40-repeat-containing domain	-
OsR498G0102404000.01	349.481	313.709	263.146	525.03	633.605	1073.26	308.779	743.965	1.27017	2.56044e-05	0.000103716	OsR498G0102404000.01	Chr1	38470767	38474198	-	2937	-	Basic-leucine zipper domain	bZIP_1
OsR498G0102405100.01	234.707	250.539	272.42	475.027	327.109	360.256	252.555	387.464	0.615966	0.00578045	0.0141205	OsR498G0102405100.01	Chr1	38491053	38493451	+	1239	-	Yip1 domain	-
OsR498G0102405600.01	1517.86	1432.57	1446.72	1023.13	1130.09	1020.04	1465.72	1057.76	-0.470624	0.000601826	0.00185575	OsR498G0102405600.01	Chr1	38499041	38502384	-	2239	-	-	-
OsR498G0102406000.01	161.2	95.2905	219.095	532.722	693.649	1236.33	158.528	820.901	2.37421	1.04817e-09	8.7442e-09	OsR498G0102406000.01	Chr1	38503723	38506540	-	1459	-	DNA-binding domain	AP2
OsR498G0102410700.01	505.522	707.719	639.897	705.809	1066.46	1172.2	617.713	981.489	0.668071	0.0080527	0.0189709	OsR498G0102410700.01	Chr1	38586731	38589864	+	1641	-	-	-
OsR498G0102411200.01	0	0	0	13.4623	17.9238	13.646	0	15.0107	6.12361	2.35021e-05	9.58319e-05	OsR498G0102411200.01	Chr1	38604880	38606643	-	1764	-	UDP-glucuronosyl/UDP-glucosyltransferase	UDPGT
OsR498G0102412100.01	1124.53	1042.84	1014.33	582.725	854.963	618.166	1060.57	685.285	-0.630182	0.00212638	0.00578277	OsR498G0102412100.01	Chr1	38612602	38615680	+	2160	-	TRAM/LAG1/CLN8 homology domain	LAG1
OsR498G0102412300.01	81742.4	78326.7	85212.9	32698	38928.6	12695.6	81760.7	28107.4	-1.54048	1.50099e-05	6.34088e-05	OsR498G0102412300.01	Chr1	38616395	38619340	+	1644	-	-	-
OsR498G0102414800.01	368.825	422.919	345.451	491.374	695.442	506.268	379.065	564.361	0.573327	0.00866469	0.0202053	OsR498G0102414800.01	Chr1	38659982	38663491	-	2628	-	Protein kinase domain	Pkinase
OsR498G0102415600.01	929.8	1073.89	1017.81	670.23	725.912	699.36	1007.17	698.501	-0.528321	0.000373422	0.00120232	OsR498G0102415600.01	Chr1	38666287	38669096	-	2459	-	Protein kinase domain	Pkinase
OsR498G0102416100.01	3.86879	2.14136	4.63693	154.816	130.843	162.388	3.54903	149.349	5.41305	9.15469e-22	3.09592e-20	OsR498G0102416100.01	Chr1	38673063	38682722	+	2461	-	Protein kinase domain	Pkinase
OsR498G0102417100.01	327.558	358.678	518.177	826.97	535.024	512.409	401.471	624.801	0.636992	0.0239357	0.0493104	OsR498G0102417100.01	Chr1	38699862	38703500	+	2127	-	Aminotransferase, class I/classII	Aminotran_1_2
OsR498G0102417400.01	119.933	144.542	164.611	277.9	276.922	298.848	143.028	284.557	0.991089	4.44774e-06	2.09387e-05	OsR498G0102417400.01	Chr1	38703503	38706036	-	1100	-	-	-
OsR498G0102418100.01	441.042	340.476	435.872	149.047	160.418	149.424	405.797	152.963	-1.40687	7.50255e-12	8.43889e-11	OsR498G0102418100.01	Chr1	38712101	38714991	+	2795	-	Proton-dependent oligopeptide transporter family	-
OsR498G0102418700.01	9.02718	9.63612	11.5923	0	0.896188	3.41151	10.0852	1.4359	-2.71704	0.0186078	0.0396349	OsR498G0102418700.01	Chr1	38717538	38719724	+	1926	-	Proton-dependent oligopeptide transporter family	-
OsR498G0102421500.01	15.4752	27.8377	24.3439	48.0796	76.176	43.6674	22.5522	55.9743	1.30123	0.00426294	0.0107893	OsR498G0102421500.01	Chr1	38756848	38759584	+	2432	-	Proton-dependent oligopeptide transporter family	-
OsR498G0102421700.01	52.8735	35.3324	91.5794	22.1166	16.1314	18.4222	59.9284	18.8901	-1.66674	0.000704101	0.00213765	OsR498G0102421700.01	Chr1	38759791	38763010	+	2236	-	Proton-dependent oligopeptide transporter family	-
OsR498G0102422600.01	2535.35	2293.4	2008.95	1312.57	1165.94	1295.69	2279.23	1258.07	-0.857103	1.02072e-07	6.33571e-07	OsR498G0102422600.01	Chr1	38776425	38780555	-	3097	-	Protein kinase domain	Pkinase
OsR498G0102423600.01	8178.63	7887.7	6004.83	989.479	1170.42	573.816	7357.05	911.239	-3.014	8.8935e-27	4.79079e-25	OsR498G0102423600.01	Chr1	38804612	38806819	-	2208	-	-	-
OsR498G0102423800.01	241.155	235.55	161.133	19.2319	26.8856	22.516	212.613	22.8778	-3.21452	2.30021e-23	9.21619e-22	OsR498G0102423800.01	Chr1	38807792	38808646	-	748	-	-	-
OsR498G0102425300.01	1288.31	1186.31	1029.4	876.011	818.22	720.511	1168.01	804.914	-0.537693	0.00195545	0.00537687	OsR498G0102425300.01	Chr1	38825685	38828502	+	2487	-	Magnesium transporter NIPA	DUF803
OsR498G0102425600.01	1759.01	1337.28	1440.93	488.489	595.965	531.514	1512.41	538.656	-1.48888	8.93466e-16	1.6088e-14	OsR498G0102425600.01	Chr1	38828715	38835522	-	4814	-	-	-
OsR498G0102426200.01	2728.79	2805.18	2621.03	1109.68	1333.53	1224.05	2718.33	1222.42	-1.15285	1.58803e-15	2.78747e-14	OsR498G0102426200.01	Chr1	38837067	38844608	-	3509	-	-	-
OsR498G0102428000.01	1105.18	729.133	721.043	427.909	434.651	357.526	851.787	406.695	-1.06667	5.91562e-06	2.71893e-05	OsR498G0102428000.01	Chr1	38852747	38857041	-	3250	-	-	-
OsR498G0102429100.01	1315.39	947.552	1216.04	603.88	774.306	767.59	1159.66	715.259	-0.696135	0.000713595	0.00216266	OsR498G0102429100.01	Chr1	38868700	38869887	+	1106	-	Homeobox domain-like	Myb_DNA-binding
OsR498G0102431700.01	241.155	219.489	216.777	306.748	328.901	352.068	225.807	329.239	0.546202	0.00300752	0.00790658	OsR498G0102431700.01	Chr1	38885434	38888522	+	2650	-	GOLD domain	CRAL_TRIO_N
OsR498G0102433100.01	2319.99	2757	2204.86	1187.57	1310.23	1107.38	2427.28	1201.72	-1.01473	1.14318e-09	9.47559e-09	OsR498G0102433100.01	Chr1	38898952	38903236	+	2523	-	-	SHMT
OsR498G0102433600.01	6.44799	5.3534	3.4777	26.9246	28.678	68.9125	5.09303	41.5051	3.04016	1.48257e-05	6.27026e-05	OsR498G0102433600.01	Chr1	38905855	38907191	-	1182	-	-	-
OsR498G0102436000.01	341.743	386.515	354.725	559.647	424.793	511.727	360.995	498.722	0.465521	0.0146193	0.0319869	OsR498G0102436000.01	Chr1	38922592	38928530	-	2454	-	Ubiquitin domain	NIF
OsR498G0102438600.01	16.7648	9.63612	30.1401	3.84637	4.48094	1.3646	18.847	3.23064	-2.57702	0.00278253	0.00737369	OsR498G0102438600.01	Chr1	38959585	38961037	-	1453	-	F-box domain	-
OsR498G0102439000.01	225.68	217.348	184.318	548.108	436.444	367.761	209.115	450.771	1.10692	1.78351e-06	8.97248e-06	OsR498G0102439000.01	Chr1	38963360	38966993	-	3297	-	-	-
OsR498G0102440700.01	37.3983	21.4136	46.3693	49.0412	86.9302	71.6418	35.0604	69.2044	0.986607	0.0229083	0.0474743	OsR498G0102440700.01	Chr1	39001908	39008272	+	2659	-	RNA recognition motif domain	RRM_1
OsR498G0102441200.01	14.1856	9.63612	12.7516	91.3513	51.0827	51.1727	12.1911	64.5356	2.40756	1.07183e-06	5.61324e-06	OsR498G0102441200.01	Chr1	39009533	39011782	-	1436	-	-	-
OsR498G0102443000.01	392.038	431.484	366.318	160.586	171.172	125.544	396.613	152.434	-1.38375	1.16442e-10	1.10706e-09	OsR498G0102443000.01	Chr1	39037103	39043580	-	2840	-	-	PHD
OsR498G0102446100.01	1372.13	1430.43	810.304	518.298	958.025	255.181	1204.29	577.168	-1.06182	0.0135738	0.029936	OsR498G0102446100.01	Chr1	39067025	39073790	+	4184	-	Protein kinase domain	Pkinase
OsR498G0102447200.01	270.815	253.751	379.069	109.622	57.356	107.804	301.212	91.5938	-1.7157	1.16557e-07	7.17103e-07	OsR498G0102447200.01	Chr1	39087794	39092131	-	1889	-	-	Aa_trans
OsR498G0102447400.01	419.119	401.505	587.731	1656.82	1362.21	1229.51	469.452	1416.18	1.59256	1.72471e-12	2.09228e-11	OsR498G0102447400.01	Chr1	39093430	39097021	-	1452	-	Extradiol ring-cleavage dioxygenase, class III enzyme, subunit B	-
OsR498G0102448100.01	1.2896	2.14136	2.31847	1993.38	836.143	955.223	1.91647	1261.58	9.34438	3.23474e-36	3.62896e-34	OsR498G0102448100.01	Chr1	39106267	39107243	+	977	-	-	-
OsR498G0102448300.01	366.246	414.353	355.885	524.068	593.276	528.784	378.828	548.71	0.533546	0.00176961	0.00492677	OsR498G0102448300.01	Chr1	39109048	39115074	+	3286	-	Glycoside hydrolase, family 43	-
OsR498G0102454200.01	14.1856	8.56544	16.2293	137.508	237.49	210.831	12.9934	195.276	3.92046	2.73802e-21	8.977e-20	OsR498G0102454200.01	Chr1	39173805	39178637	-	2023	-	Pectinesterase, catalytic	-
OsR498G0102458300.01	1195.46	1213.08	1195.17	465.411	485.734	297.484	1201.24	416.21	-1.53127	1.6765e-11	1.8002e-10	OsR498G0102458300.01	Chr1	39220704	39224571	+	3016	-	SWEET sugar transporter	-
OsR498G0102458500.01	224.39	115.633	158.815	43.2717	50.1865	23.8806	166.279	39.1129	-2.09535	1.3332e-07	8.12676e-07	OsR498G0102458500.01	Chr1	39224825	39228652	+	2833	-	-	-
OsR498G0102459100.01	3.86879	4.28272	6.9554	0	0	0	5.03564	0	-5.03114	0.0081539	0.0191774	OsR498G0102459100.01	Chr1	39231970	39232424	+	450	-	-	-
OsR498G0102460200.01	682.197	735.557	798.712	498.105	427.482	417.569	738.822	447.719	-0.72404	2.22336e-05	9.09882e-05	OsR498G0102460200.01	Chr1	39240654	39247432	-	3373	-	-	-
OsR498G0102460800.01	669.301	697.013	607.438	425.024	314.562	453.731	657.917	397.772	-0.725021	0.000443783	0.00140675	OsR498G0102460800.01	Chr1	39256866	39258561	-	1590	-	-	-
OsR498G0102461900.01	10.3168	12.8482	18.5477	0	0	0	13.9042	0	-6.49692	1.35203e-05	5.76542e-05	OsR498G0102461900.01	Chr1	39262905	39264612	+	1708	-	-	-
OsR498G0102462100.01	1177.4	1006.44	1154.6	784.66	653.321	649.552	1112.81	695.844	-0.677791	6.21284e-05	0.000234886	OsR498G0102462100.01	Chr1	39265315	39271398	+	2962	-	Magnesium transporter NIPA	DUF803
OsR498G0102462400.01	3466.44	3119.96	3417.42	1067.37	897.98	646.14	3334.61	870.496	-1.93868	6.05786e-19	1.54763e-17	OsR498G0102462400.01	Chr1	39271482	39273070	-	1504	-	NAD(P)H-quinone oxidoreductase, subunit N	-
OsR498G0102462800.01	25.7919	4.28272	18.5477	254.822	110.231	163.07	16.2075	176.041	3.4575	3.40471e-10	3.05041e-09	OsR498G0102462800.01	Chr1	39276023	39279073	-	1862	-	-	Aa_trans
OsR498G0102463400.01	58.0319	35.3324	41.7324	101.929	160.418	186.951	45.0322	149.766	1.74222	1.62053e-06	8.21826e-06	OsR498G0102463400.01	Chr1	39284629	39289667	-	3816	-	Protein kinase domain	Pkinase
OsR498G0102466500.01	420.409	642.408	214.458	450.025	1381.92	882.217	425.758	904.721	1.08719	0.0169929	0.0365938	OsR498G0102466500.01	Chr1	39338218	39340952	+	1288	-	-	-
OsR498G0102469400.01	1152.9	1032.14	1200.97	818.315	869.302	737.569	1128.67	808.395	-0.481889	0.00235763	0.00635408	OsR498G0102469400.01	Chr1	39367265	39380243	-	6952	-	Plus-3 domain	-
OsR498G0102470400.01	2028.54	2333.01	2019.38	1399.12	1552.2	909.509	2126.98	1286.94	-0.72559	0.00193621	0.00533077	OsR498G0102470400.01	Chr1	39404052	39408992	-	3902	-	-	-
OsR498G0102470900.01	3.86879	8.56544	13.9108	57.6956	17.0276	30.7036	8.78168	35.1422	1.98867	0.00508689	0.012593	OsR498G0102470900.01	Chr1	39412039	39414927	+	1532	-	Cytochrome c-like domain	-
OsR498G0102473700.01	2380.6	2216.31	2683.62	677.923	610.304	679.573	2426.84	655.933	-1.88717	6.6801e-34	6.09069e-32	OsR498G0102473700.01	Chr1	39441097	39446255	+	2758	-	-	-
OsR498G0102475000.01	105.747	88.8664	92.7387	214.435	135.324	132.367	95.784	160.709	0.745123	0.0126821	0.0282052	OsR498G0102475000.01	Chr1	39455349	39458213	-	2060	-	-	-
OsR498G0102477100.01	3260.1	3401.55	3139.2	1727.02	2172.36	1746.01	3266.95	1881.8	-0.796004	6.99179e-07	3.78646e-06	OsR498G0102477100.01	Chr1	39478516	39483060	+	3162	-	K Homology domain, type 1	-
OsR498G0102478500.01	6895.48	7333.09	7188.4	4631.99	5905.88	4300.55	7138.99	4946.14	-0.529543	0.00234619	0.00632655	OsR498G0102478500.01	Chr1	39503801	39509286	+	3555	-	-	-
OsR498G0102478700.01	419.119	475.382	645.693	186.549	253.621	129.637	513.398	189.936	-1.43733	2.35817e-06	1.16166e-05	OsR498G0102478700.01	Chr1	39511750	39515455	+	3210	-	Cytidylyltransferase IspD/TarI	-
OsR498G0102479000.01	118.643	140.259	134.471	42.3101	69.9027	53.2196	131.124	55.1441	-1.24988	3.11477e-05	0.00012454	OsR498G0102479000.01	Chr1	39514388	39521765	-	1819	-	Peptide chain release factor class I/class II	-
OsR498G0102480200.01	526.156	555.683	535.566	825.046	626.435	809.211	539.135	753.564	0.483137	0.00816335	0.0191979	OsR498G0102480200.01	Chr1	39529333	39534573	-	1626	-	Alfin	PHD
OsR498G0102485100.01	477.151	517.138	412.687	125.969	352.202	290.661	468.992	256.277	-0.870686	0.0150733	0.0328799	OsR498G0102485100.01	Chr1	39590911	39595092	+	2931	-	Mlo-related protein	-
OsR498G0102487400.01	3453.54	2976.49	2815.78	1561.63	1700.96	1507.89	3081.94	1590.16	-0.954669	7.13295e-10	6.08636e-09	OsR498G0102487400.01	Chr1	39622953	39627296	-	3358	-	DNA-directed RNA polymerase III subunit RPC4	-
OsR498G0102488600.01	292.739	253.751	307.197	119.237	179.238	166.482	284.562	154.986	-0.873826	0.000297218	0.000975343	OsR498G0102488600.01	Chr1	39648425	39652125	-	1553	-	-	-
OsR498G0102489500.01	9.02718	21.4136	20.8662	4.80796	2.68856	2.72921	17.1023	3.40858	-2.35084	0.003669	0.0094341	OsR498G0102489500.01	Chr1	39664260	39665494	+	1233	-	Protein kinase domain	Pkinase
OsR498G0102489700.01	5.15839	10.7068	9.27387	155.778	214.189	208.785	8.37968	192.917	4.50516	2.32018e-26	1.19258e-24	OsR498G0102489700.01	Chr1	39668456	39671412	+	2551	-	Protein kinase domain	Pkinase
OsR498G0102491100.01	150.883	161.673	128.675	225.013	346.825	206.738	147.077	259.525	0.817811	0.00375522	0.00963852	OsR498G0102491100.01	Chr1	39693045	39700467	+	3038	-	Protein kinase domain	Pkinase
OsR498G0102493700.01	70.9278	100.644	74.1909	190.395	238.386	177.399	81.9209	202.06	1.29761	2.05462e-06	1.02327e-05	OsR498G0102493700.01	Chr1	39736918	39738585	+	1561	-	Leucine-rich repeat	-
OsR498G0102496800.01	50.2943	63.1701	24.3439	103.852	101.269	81.194	45.9361	95.4384	1.05135	0.00896517	0.0208104	OsR498G0102496800.01	Chr1	39771843	39775203	-	2065	-	Pectinacetylesterase/NOTUM	-
OsR498G0102497400.01	156.041	158.461	159.974	1209.68	380.88	423.71	158.159	671.424	2.08507	9.27597e-07	4.91777e-06	OsR498G0102497400.01	Chr1	39777979	39781793	-	2623	-	Pectinacetylesterase/NOTUM	-
OsR498G0102497600.01	4575.49	5722.78	5145.84	2734.77	2538	2302.09	5148.04	2524.95	-1.02813	1.75252e-10	1.62956e-09	OsR498G0102497600.01	Chr1	39783315	39786494	-	1693	-	Pectinacetylesterase/NOTUM	-
OsR498G0102498100.01	366.246	169.167	310.674	159.624	199.85	109.851	282.029	156.442	-0.851006	0.0174034	0.037375	OsR498G0102498100.01	Chr1	39790041	39793481	+	2382	-	Serine-threonine/tyrosine-protein kinase, catalytic domain	Pkinase_Tyr
OsR498G0102500100.01	1480.46	1234.49	1325	346.173	380.88	385.501	1346.65	370.851	-1.8592	6.87184e-31	5.08063e-29	OsR498G0102500100.01	Chr1	39822371	39825274	+	1681	-	Zinc finger, TAZ-type	zf-TAZ
OsR498G0102502800.01	352.06	433.625	512.381	151.932	202.538	183.539	432.689	179.336	-1.27038	5.88667e-08	3.78033e-07	OsR498G0102502800.01	Chr1	39859491	39863620	-	2721	-	Zinc finger, RING-CH-type	-
OsR498G0102503400.01	1397.92	1352.27	1782.9	454.833	423.001	342.516	1511.03	406.783	-1.89483	1.12038e-20	3.38913e-19	OsR498G0102503400.01	Chr1	39866585	39868848	-	1593	-	-	-
OsR498G0102504200.01	5113.25	5176.74	5604.89	2410.71	2556.82	1767.85	5298.29	2245.13	-1.23915	6.16686e-11	6.14139e-10	OsR498G0102504200.01	Chr1	39877008	39881615	-	3320	-	-	-
OsR498G0102505800.01	4263.41	4675.66	4970.79	7908.14	6618.35	6018.59	4636.62	6848.36	0.562505	0.000859963	0.0025629	OsR498G0102505800.01	Chr1	39896375	39900764	-	3461	-	Calreticulin/calnexin	-
OsR498G0102506400.01	35158.3	32002.6	33074.1	6240.74	8222.52	4961.02	33411.7	6474.76	-2.36755	3.19646e-28	1.90526e-26	OsR498G0102506400.01	Chr1	39926761	39931528	-	3475	-	-	Rhodanese
OsR498G0102506700.01	1152.9	1751.63	1861.73	5115.67	2783.56	3008.95	1588.75	3636.06	1.19413	5.37127e-05	0.000205569	OsR498G0102506700.01	Chr1	39933683	39936609	+	2135	-	Ribosomal protein L5 eukaryotic/L18 archaeal	-
OsR498G0102506900.01	481.02	633.842	581.935	2188.58	1231.36	1185.16	565.599	1535.04	1.43955	3.22649e-07	1.84966e-06	OsR498G0102506900.01	Chr1	39939037	39941991	+	1822	-	Ribosomal protein L5 eukaryotic/L18 archaeal	-
OsR498G0102507200.01	0	0	0	16.3471	17.0276	6.14072	0	13.1718	5.92942	0.000122298	0.000435201	OsR498G0102507200.01	Chr1	39942690	39945240	-	834	-	-	-
OsR498G0102507600.01	175.385	140.259	204.025	125.969	111.127	108.486	173.223	115.194	-0.589116	0.0194191	0.041132	OsR498G0102507600.01	Chr1	39946703	39949606	-	2087	-	Protein kinase domain	Pkinase
OsR498G0102507700.01	304.345	362.96	285.171	206.742	246.452	214.243	317.492	222.479	-0.514212	0.0121905	0.0272626	OsR498G0102507700.01	Chr1	39951972	39955863	+	2630	-	-	-
OsR498G0102508000.01	878.216	843.696	883.336	887.55	1674.08	1896.8	868.416	1486.14	0.775628	0.00655759	0.015821	OsR498G0102508000.01	Chr1	39956101	39959155	-	2083	-	Ribonuclease T2-like	Ribonuclease_T2
OsR498G0102508400.01	125.091	118.845	134.471	30.771	74.3836	92.7931	126.136	65.9826	-0.927527	0.0240608	0.0495246	OsR498G0102508400.01	Chr1	39959804	39962881	-	2399	-	Ribonuclease T2-like	-
OsR498G0102511200.01	3804.31	3660.65	3642.31	2499.18	2684.98	2244.78	3702.43	2476.31	-0.58052	3.40072e-05	0.000135061	OsR498G0102511200.01	Chr1	39990345	40000176	-	5557	-	Rad21/Rec8-like protein, N-terminal	Rad21_Rec8_N
OsR498G0102513000.01	1813.17	1728.08	1817.68	962.554	1416.87	1153.09	1786.31	1177.51	-0.601082	0.00163103	0.00458047	OsR498G0102513000.01	Chr1	40018441	40025196	-	4508	-	Armadillo-type fold	-
OsR498G0102514700.01	8884.03	8957.31	7271.87	2206.85	1614.03	3284.6	8371.07	2368.5	-1.8211	1.91112e-11	2.03351e-10	OsR498G0102514700.01	Chr1	40045710	40048591	+	1199	-	-	-
OsR498G0102514900.01	255.34	258.034	315.311	312.518	530.543	397.782	276.228	413.614	0.582476	0.0232294	0.0480664	OsR498G0102514900.01	Chr1	40051188	40057122	+	3200	-	Nucleotide-sugar transporter	-
OsR498G0102515800.01	145.724	172.379	208.662	263.476	307.392	304.307	175.589	291.725	0.731713	0.00114623	0.00332727	OsR498G0102515800.01	Chr1	40068342	40071499	-	2196	-	Putative S-adenosyl-L-methionine-dependent methyltransferase	-
OsR498G0102518200.01	1663.58	1321.22	2401.93	753.889	990.288	1111.47	1795.58	951.882	-0.915046	0.000700365	0.00212781	OsR498G0102518200.01	Chr1	40095554	40100861	-	2728	-	FMN-binding split barrel	-
OsR498G0102520500.01	144.435	199.146	192.433	243.283	347.721	298.166	178.671	296.39	0.728631	0.00314474	0.00823377	OsR498G0102520500.01	Chr1	40124809	40132461	+	4190	-	Fungal lipase-like domain	Lipase_3
OsR498G0102525300.01	3964.22	4607.14	4559.26	1378.92	1373.86	2826.78	4376.87	1859.85	-1.23423	4.02225e-05	0.000157586	OsR498G0102525300.01	Chr1	40185895	40191871	+	2679	-	Myc-type, basic helix-loop-helix (bHLH) domain	HLH
OsR498G0102525600.01	1427.58	1543.92	1326.16	225.013	273.337	289.296	1432.56	262.549	-2.44565	2.85051e-43	4.83893e-41	OsR498G0102525600.01	Chr1	40191351	40194224	-	2058	-	-	OTU
OsR498G0102526000.01	207.625	122.057	210.98	74.0426	93.2035	73.0064	180.221	80.0842	-1.16948	0.000169322	0.000583703	OsR498G0102526000.01	Chr1	40196362	40201418	-	4225	-	Armadillo-type fold	U-box
OsR498G0102527000.01	21.9232	38.5445	40.5732	141.354	52.8751	68.2302	33.6803	87.4865	1.36972	0.00514665	0.0127202	OsR498G0102527000.01	Chr1	40213723	40218924	-	2831	-	DNA recombination and repair protein RecA	-
OsR498G0102527900.01	29.6607	42.8272	144.904	3651.17	4843	2716.25	72.464	3736.8	5.68688	1.79061e-31	1.36292e-29	OsR498G0102527900.01	Chr1	40246086	40249856	+	2376	-	AMP-dependent synthetase/ligase	AMP-binding
OsR498G0102528700.01	3.86879	6.42408	5.79617	20.1934	15.2352	14.3284	5.36301	16.5857	1.61393	0.0239656	0.0493541	OsR498G0102528700.01	Chr1	40263452	40271285	+	3631	-	ABC transporter type 1, transmembrane domain	ABC_membrane
OsR498G0102529300.01	225.68	162.743	209.821	107.698	81.5531	100.981	199.415	96.7441	-1.04154	5.29975e-05	0.000203043	OsR498G0102529300.01	Chr1	40278914	40286242	+	3545	-	Peptidase M3A/M3B catalytic domain	Peptidase_M3
OsR498G0102530100.01	228.259	269.811	256.191	1235.65	831.662	522.644	251.42	863.318	1.77842	1.91785e-08	1.33171e-07	OsR498G0102530100.01	Chr1	40295413	40298933	+	2448	-	Proton-dependent oligopeptide transporter family	-
OsR498G0102530300.01	2.57919	2.14136	2.31847	77.889	45.7056	27.9744	2.34634	50.523	4.42887	4.28498e-08	2.80338e-07	OsR498G0102530300.01	Chr1	40299826	40303173	+	2142	-	Proton-dependent oligopeptide transporter family	-
OsR498G0102533000.01	5229.32	5401.58	5770.66	1658.75	1872.14	1678.46	5467.19	1736.45	-1.65478	4.23962e-34	3.93507e-32	OsR498G0102533000.01	Chr1	40340465	40345858	-	3405	-	-	-
OsR498G0102533400.01	49.0047	57.8167	55.6432	16.3471	26.8856	18.4222	54.1549	20.5516	-1.40124	0.000567959	0.00176079	OsR498G0102533400.01	Chr1	40349032	40357344	-	4173	-	SMCs flexible hinge	SMC_N
OsR498G0102534400.01	673.17	492.513	671.196	265.4	250.933	214.925	612.293	243.752	-1.3299	5.28976e-10	4.60965e-09	OsR498G0102534400.01	Chr1	40366505	40370471	-	2733	-	Signal transduction response regulator, receiver domain	Response_reg
OsR498G0102535900.01	1524.3	311.568	455.579	180.779	98.5807	67.5479	763.817	115.636	-2.72543	1.00412e-06	5.28548e-06	OsR498G0102535900.01	Chr1	40389931	40392063	+	2027	-	Exocyst complex component Exo70	Exo70
OsR498G0102537700.01	1670.03	1537.5	2065.75	1422.2	952.648	1117.61	1757.76	1164.15	-0.594697	0.00660041	0.0159065	OsR498G0102537700.01	Chr1	40409597	40413147	+	1941	-	-	-
OsR498G0102538200.01	1824.78	1826.58	1704.07	6726.34	3504.09	4657.4	1785.14	4962.61	1.47499	4.93488e-09	3.74294e-08	OsR498G0102538200.01	Chr1	40413968	40416279	-	1506	-	Fructose-bisphosphate aldolase, class-I	-
OsR498G0102541200.01	255.34	207.712	208.662	150.97	109.335	109.851	223.905	123.385	-0.861801	0.00051432	0.00160939	OsR498G0102541200.01	Chr1	40455400	40456568	-	1046	-	-	-
OsR498G0102541400.01	1096.16	1145.63	1088.52	746.196	877.368	825.586	1110.1	816.383	-0.443197	0.00266583	0.00709357	OsR498G0102541400.01	Chr1	40457501	40463745	-	3501	-	Tetratricopeptide-like helical domain	-
OsR498G0102547300.01	444.911	730.204	362.84	997.172	2069.3	1312.75	512.652	1459.74	1.50906	1.23536e-05	5.31267e-05	OsR498G0102547300.01	Chr1	40525404	40529760	+	1754	-	Zinc finger, TAZ-type	BTB
OsR498G0102548500.01	60.6111	47.1099	120.56	14.4239	0.896188	8.18763	76.0937	7.8359	-3.28582	3.71071e-06	1.77113e-05	OsR498G0102548500.01	Chr1	40543573	40546864	+	2366	-	-	Aa_trans
OsR498G0102550900.01	25.7919	36.4031	47.5286	199.05	106.646	161.706	36.5745	155.801	2.08628	3.47153e-08	2.30213e-07	OsR498G0102550900.01	Chr1	40571116	40574377	+	1870	-	-	-
OsR498G0102551400.01	1137.42	960.4	940.138	626.958	754.59	717.1	1012.65	699.549	-0.53279	0.00190563	0.0052561	OsR498G0102551400.01	Chr1	40578766	40589399	-	6829	-	Dicer dimerisation domain	DUF283
OsR498G0102551700.01	43.8463	12.8482	18.5477	0	0.896188	2.04691	25.0807	0.981032	-4.55851	2.27354e-05	9.28964e-05	OsR498G0102551700.01	Chr1	40592038	40595080	+	1246	-	-	-
OsR498G0102552000.01	171.516	108.139	125.197	38.4637	11.6504	8.18763	134.951	19.4339	-2.81502	3.18687e-07	1.82939e-06	OsR498G0102552000.01	Chr1	40595815	40597361	-	1547	-	-	-
OsR498G0102552200.01	27.0815	41.7565	64.9171	86.5433	94.9959	70.9595	44.585	84.1662	0.910829	0.0219587	0.0457972	OsR498G0102552200.01	Chr1	40603690	40605771	-	561	-	-	-
OsR498G0102552900.01	335.295	381.162	317.63	88.4665	198.954	165.117	344.696	150.846	-1.19045	0.000163572	0.000565847	OsR498G0102552900.01	Chr1	40620081	40624406	+	3072	-	-	-
OsR498G0102553700.01	72.2174	65.3115	56.8024	85.5817	106.646	138.507	64.7771	110.245	0.77306	0.0143732	0.0315142	OsR498G0102553700.01	Chr1	40633690	40640930	+	2116	-	-	-
OsR498G0102553900.01	6867.1	3357.65	6345.64	2979.01	3223.59	2607.76	5523.47	2936.79	-0.911304	0.00109562	0.00319437	OsR498G0102553900.01	Chr1	40641474	40647578	+	4607	-	-	-
OsR498G0102554600.01	1.2896	1.07068	0	5.76956	48.3941	386.865	0.786759	147.01	7.55501	7.51082e-05	0.000279173	OsR498G0102554600.01	Chr1	40655415	40656016	-	602	-	-	-
OsR498G0102555000.01	11767.6	10544.1	9448.91	2876.12	4434.34	3334.41	10586.8	3548.29	-1.57706	7.20554e-14	1.01211e-12	OsR498G0102555000.01	Chr1	40663565	40672032	-	5387	-	DEAD/DEAH box helicase domain	DEAD
OsR498G0102555700.01	898.849	1103.87	1021.28	2046.27	1827.33	1492.88	1008	1788.82	0.82663	1.25363e-05	5.38316e-05	OsR498G0102555700.01	Chr1	40674736	40681995	+	4140	-	Dolichyl-diphosphooligosaccharide--protein glycosyltransferase subunit Swp1	-
OsR498G0102556000.01	6935.45	6670.34	7507.19	2035.69	2386.55	1776.03	7037.66	2066.09	-1.76851	1.62983e-25	7.94979e-24	OsR498G0102556000.01	Chr1	40682081	40687691	-	3991	-	ABC transporter type 1, transmembrane domain	ABC_membrane
OsR498G0102558100.01	1725.48	1744.14	1923.17	682.731	977.741	906.78	1797.6	855.751	-1.07028	2.17878e-08	1.49598e-07	OsR498G0102558100.01	Chr1	40739921	40746801	+	5264	-	-	-
OsR498G0102558400.01	56.7423	84.5837	71.8725	155.778	155.937	202.644	71.0661	171.453	1.26846	7.41087e-06	3.34197e-05	OsR498G0102558400.01	Chr1	40747026	40751659	-	2803	-	Protein arginine methyltransferase NDUFAF7	-
OsR498G0102559900.01	278.553	206.641	238.802	81.7354	120.985	111.215	241.332	104.645	-1.2016	3.66401e-06	1.75046e-05	OsR498G0102559900.01	Chr1	40794653	40798651	+	2232	-	snRNA-activating protein complex, subunit 3	-
OsR498G0102560100.01	16185.7	17052.7	14745.4	2345.32	2816.72	1250.66	15994.6	2137.57	-2.9039	9.48726e-24	3.94203e-22	OsR498G0102560100.01	Chr1	40799354	40801665	+	1523	-	-	-
OsR498G0102562800.01	15.4752	10.7068	25.5031	38.4637	36.7437	48.4435	17.2284	41.217	1.26468	0.0108788	0.0247208	OsR498G0102562800.01	Chr1	40833456	40841313	-	3854	-	RNA recognition motif domain	-
OsR498G0102563100.01	144.435	112.421	103.172	188.472	203.435	216.29	120.009	202.732	0.760509	0.0014522	0.0041286	OsR498G0102563100.01	Chr1	40846684	40848404	+	1721	-	-	-
OsR498G0102563800.01	2.57919	1.07068	2.31847	5.76956	10.7543	15.693	1.98945	10.7389	2.46131	0.0201426	0.0424382	OsR498G0102563800.01	Chr1	40851395	40853235	-	1349	-	-	-
OsR498G0102565700.01	1285.73	1320.15	1147.64	1015.44	907.838	911.556	1251.17	944.945	-0.405399	0.00695657	0.0166435	OsR498G0102565700.01	Chr1	40878941	40882561	+	2646	-	-	-
OsR498G0102568000.01	2764.9	3257.01	2622.19	831.778	1391.78	1183.11	2881.36	1135.56	-1.34313	5.27482e-09	3.98204e-08	OsR498G0102568000.01	Chr1	40900173	40911950	-	7167	-	O-GlcNAc transferase, C-terminal	TPR_1
OsR498G0102568600.01	2016.93	1898.32	2079.66	903.897	1714.41	1072.58	1998.3	1230.29	-0.699825	0.00680856	0.0163318	OsR498G0102568600.01	Chr1	40915863	40918747	-	2805	-	Myc-type, basic helix-loop-helix (bHLH) domain	HLH
[truncated: 10,553 more rows]

## Sheet: Table S2
Table S2 Primers used in this study.
Primers	Forward sequence(5'–3')	Reverse sequence(5'–3')	Function
SAC3.1	GCTGGAGGAGGAGGAGGAGAGGA	GCATTACCCTTCGCCATCGCAT	Fine mapping
SAC3.3	TTGGTCGGTCTGTTGTACCGTGGC	CGTATTAGATGTTGAGACAAACGGACC
SAC3.2	GGATCTCCTTGCCTAAGCCCTTTAT	TAGCCGGTTGGGATGGATCAGGC
ESL12OE	GTTACTTCTGCA GGATCC ATGGGGTCGCTCACCAGG	AATGTTTGAACG GAGCTC CTATACACTGAGCTTGGGACGG	Complementation
ESL12GFP	TCCGGAGCTAGC TCTAGA ATGGGGTCGCTCACCAGG	CTTGCTCACCAT GGATCC TACACTAAGCTTGGGACGGTA	Subcellular location
OsSAC3q	TGGCATTGCTATGGTTCCCACC	GAAGCCGCAACTTGGGCTACC	Quantitative real-time PCR
YGL1	GATAGAGCTCTGGGGCTTCAGTC	GCTTGCCGGAACTGAAAAGGTAG
CAO1	GACACCTTCATCTGGGCTTCAA	CGAGAGACATCCGGTAGAGC
CHLI	GTTCGAGCCTGGTTTGCTTGC	CTCTCCACGGTGTTCCATCCTG
CHLD	GCTTGCAGAAAGCTACACAAGC	AGGCCGTGAGCTAAAGGAGA
CHLM	CCATCCATTGGTCTCCTTATGACA	GTAGCCTACTTACCATCAATGAGTC
DVR	CAGGTCGAGACCGTCAAGAAC	ATGACCTGGATCGGCACCTTG
HEMA1	GAACTCACCAGTCTGAATCATATTGA	CATCCAGTCTACCACTTCTCTAATCC
HEMC	TGCTTGACTGCAAGTTCCCTTG	CTAGAGCCAACAATGTAGCATGG
HEMD	TGGAAGGCTGCTGGAAATCCTAAG	TCCTTGGAAGCTCTGAGGCCAA
HEME	AGGAGCAGGTGAGGGAGCT	TGGCGTCTGCAAGGTGAGAC
PDS	GTTCCTGATCGAGTGAACGATGAAG	CGAACATGGTCAACAATAGGCATG
PORA	TGTACTGGAGCTGGAACAACAACT	TCAATAGCACATCACTCTCACTCACT
PSY1	GCCTCAAGCAGGCCTATCATC	GTGATGTGCGAGGCATTTGGTC
PSY2	GACAAATTCTGCGTGCCAGGTT	GACAGCAGCTTCTTTGCCTTGTT
PSY3	TTCAGACAGGCCGAAGAAGGC	GTAGGCCCTCTTGGTGAAGTTGT
psaA	TGGGGTTGATCCTAAGGAGATACCA	CCTCCGCGAAAACTAAGAAATTCTG
psaB	TGGCAGGGCAACGTTTCACAATT	CAGTCGCCCAAACAAGATGTCCAAAT
psaC	GTGTACGAGCTTGTCCAACAGATGTAT	GCAGGCGGATTCGCATCTCTTAC
psaD	AGCAGGTGTTCGAGATGCCCAC	ATTGGGGAAGACGCGGTAGAACT
psaE	AGGCACCAAGGTGAAGATCCTGAG	AGGGCGTAGTTGTTGGTCGACAC
psaF	TCAAGAAGCTCCAGTCGTCGCTC	AGGCCGAACTTGCCGTAGTTCTC
psaH	GTCGCCGTACAACCCTCTCCAG	CTTCTTGATCGGAAGCAGGTCCG
psaL	TCTGAGAAGCCAACGTACCAGGTG	AGGTTGGAGAGGTACCAGGCGAC
psbA	GCGGTTCCCTATTCAGTGCTATG	TAACCATGAGCGGCCACAATATT
psbB	TAGTTTCTGGTTGGGCTGGCTC	CTCCAACCACCCCACGAATTG
psbC	GTTCCCCAACGGGAGAGGTTAT	GAGCCTAAAGGAGCATGGGTCAT
psbD	GTAGGATGGTCTGGCCTATTGCTT	ACTATTGGCAGGGGTGGAAACTG
psbE	TGTCTGGAAGCACGGGAGAACGT	GTTTGGCCGAGGACTTCCAAACAC
psbF	CTATTTTTACAGTGCGATGGCTGG	TATCGTTGGATGAACTGCATTGCT
psbO	TCGAGGAGAAGGACGGAATCGAC	CTTTGGGTCGAGGAAGGACGAAC
psbY	TGCGGTCAGACTGAGAGCTTGAG	AAGGGAAGAGAGGATTAGGAACAGGATT
rbcL	GGAGGGACGTATGTCACCACAAAC	GAGTTACTCGGAATGCTGCCAAG
rbcS	GTGGCAACTAAGCCGTCATCGTC	TGCCTCACCCAACAACATATAGTCGT
atpA	TGAATCTCCTGCTCCGGGTATAAT	TGCTGTTTTGCCGGTTTGTCT
atpB	TCGCAATTCTTGGGTTGGATGA	CAACATACTTTCCCGGAGAACCG
atpG	AGGTGGAGCTCCTCTACTCCAAGT	TCAGCTTCCCTTCCTTGGTGGT
